# Supplementary material for: 3-Ethyl­sulfinyl-2-(4-fluoro­phen­yl)-5,6-methyl­enedi­oxy-1-benzofuran
Source: Acta Crystallogr Sect E Struct Rep Online. 2010 May 8;66(Pt 6):o1296. doi: 10.1107/S160053681001617X (PMC2979611; doi:10.1107/S160053681001617X)
Supplement: Supplementary file 2 [file e-66-o1296-Isup2.hkl]

# 
# h,k,l, Fc-squared, Fo-squared, sigma(Fo-squared) and status flag 
# 
data_I
_shelx_title ' 1016 IN P-1' 
_shelx_refln_list_code          4 
_shelx_F_calc_maximum       94.97 
_exptl_crystal_F_000       344.00 
_reflns_d_resolution_high  0.7692 
 
loop_ 
 _symmetry_equiv_pos_as_xyz 
 'x, y, z' 
 '-x, -y, -z' 
 
_cell_length_a     7.1081 
_cell_length_b     9.6310 
_cell_length_c    10.7080 
_cell_angle_alpha  93.201 
_cell_angle_beta   95.510 
_cell_angle_gamma 105.423 
 
_shelx_F_squared_multiplier     1.000 
 
loop_ 
 _refln_index_h 
 _refln_index_k 
 _refln_index_l 
 _refln_F_squared_calc 
 _refln_F_squared_meas 
 _refln_F_squared_sigma 
 _refln_observed_status 
   1   0   0     1422.21     1258.51     19.17 o 
   3   0   0       36.91       34.69      1.09 o 
   4   0   0      598.62      670.24     10.24 o 
   7   0   0       38.71       46.82      1.93 o 
   8   0   0       31.66       32.71      2.80 o 
  -9   1   0       85.00       77.72      4.59 o 
  -8   1   0      201.37      181.91      7.32 o 
  -7   1   0        1.52        1.75      0.43 o 
  -6   1   0      127.24      136.52      5.80 o 
  -5   1   0      335.21      312.90      5.31 o 
  -4   1   0      442.99      512.46      8.33 o 
  -3   1   0      484.41      501.25      7.63 o 
  -2   1   0     6620.31     5511.27    135.81 o 
  -1   1   0       79.97       82.85      1.36 o 
   0   1   0     1250.76     1142.01     16.33 o 
   1   1   0      362.30      384.57      6.45 o 
   2   1   0      522.89      574.59     11.53 o 
   3   1   0      223.11      255.55      4.18 o 
   4   1   0        0.01        0.16      0.20 o 
   5   1   0      183.90      181.69      3.45 o 
   6   1   0      310.37      305.23      6.87 o 
   7   1   0       92.33       93.01      3.19 o 
   8   1   0       51.93       53.89      3.74 o 
  -8   2   0      108.03      111.38      3.46 o 
  -7   2   0       49.38       49.71      1.63 o 
  -6   2   0      263.10      264.83      4.82 o 
  -5   2   0      371.57      355.52      5.92 o 
  -4   2   0      256.92      281.73      4.71 o 
  -3   2   0      363.26      391.26      6.07 o 
  -2   2   0       89.35       96.64      1.70 o 
  -1   2   0       50.92       50.86      0.80 o 
   0   2   0     2814.66     2473.19     36.80 o 
   1   2   0      716.79      721.67     13.41 o 
   2   2   0       28.91       23.22      0.91 o 
   3   2   0       14.15       12.93      1.52 o 
   4   2   0       48.00       46.25      1.29 o 
   5   2   0      339.15      315.27      5.42 o 
   6   2   0       63.74       61.18      2.41 o 
   7   2   0        3.35        2.88      1.05 o 
   8   2   0       91.35       86.36      5.06 o 
  -8   3   0        2.32        6.39      1.25 o 
  -7   3   0       29.80       30.36      1.54 o 
  -6   3   0        8.94       17.88      1.10 o 
  -5   3   0       24.95       29.37      1.00 o 
  -4   3   0       50.30       54.75      1.31 o 
  -3   3   0      194.37      207.00      3.46 o 
  -2   3   0        1.30        0.48      0.11 o 
  -1   3   0      251.03      259.29      4.05 o 
   0   3   0     6429.83     5397.59     79.99 o 
   1   3   0      382.05      398.11      8.45 o 
   2   3   0       66.88       70.32      2.04 o 
   3   3   0      477.09      479.88      7.95 o 
   4   3   0       18.62       17.56      1.13 o 
   5   3   0      121.01      129.21      4.71 o 
   6   3   0        0.22        1.17      0.54 o 
   7   3   0       43.50       47.54      6.23 o 
  -8   4   0       93.77       99.21      4.67 o 
  -7   4   0      129.96      128.96      5.22 o 
  -6   4   0      186.13      189.73      3.67 o 
  -5   4   0      336.65      335.50      5.60 o 
  -4   4   0       25.90       25.77      0.84 o 
  -3   4   0       28.21       33.51      0.84 o 
  -2   4   0      105.72      111.65      3.02 o 
  -1   4   0      609.55      702.25     10.45 o 
   0   4   0      640.72      713.74     13.43 o 
   1   4   0      535.24      589.03     15.96 o 
   2   4   0      270.87      303.77      8.25 o 
   3   4   0        1.42        4.38      1.87 o 
   4   4   0       37.78       39.01      1.76 o 
   5   4   0        2.05        1.64      0.58 o 
   6   4   0      507.83      512.68     11.34 o 
   7   4   0      298.26      290.22     18.61 o 
  -9   5   0       28.45       32.86      2.73 o 
  -8   5   0       80.21       80.29      4.21 o 
  -7   5   0        3.01        1.87      0.78 o 
  -6   5   0       60.54       61.97      2.96 o 
  -5   5   0      121.62      105.28      2.95 o 
  -4   5   0      121.84      128.94      2.46 o 
  -3   5   0       11.46        9.80      0.39 o 
  -2   5   0        0.46        2.41      0.55 o 
  -1   5   0      714.56      705.57     10.61 o 
   0   5   0     1272.96     1292.36     18.97 o 
   1   5   0      219.97      218.55      3.69 o 
   2   5   0       25.48       31.76      1.46 o 
   3   5   0      309.55      296.71      8.41 o 
   4   5   0      484.37      477.64     10.32 o 
   5   5   0        0.57        0.34      1.05 o 
   6   5   0       14.32       14.06      1.40 o 
   7   5   0       33.61       37.86      6.04 o 
  -8   6   0        6.75        6.70      1.40 o 
  -7   6   0       45.90       51.94      3.11 o 
  -6   6   0       42.68       46.80      1.92 o 
  -5   6   0      241.88      255.01      5.81 o 
  -4   6   0        8.14        5.43      0.97 o 
  -3   6   0      284.31      326.26      6.84 o 
  -2   6   0      364.50      409.57      6.53 o 
  -1   6   0     1518.16     1617.29     23.66 o 
   0   6   0      312.52      300.00      4.96 o 
   1   6   0      281.13      234.30      4.00 o 
   2   6   0      131.84      126.78      3.58 o 
   3   6   0      195.59      184.29      4.87 o 
   4   6   0       53.46       52.73      2.34 o 
   5   6   0      175.24      165.77      4.98 o 
   6   6   0        4.68        5.61      1.02 o 
  -8   7   0       95.95       95.39      4.83 o 
  -7   7   0      230.17      242.03      8.57 o 
  -6   7   0        3.05        3.20      0.82 o 
  -5   7   0        3.23        5.61      0.77 o 
  -4   7   0      418.13      432.09      8.96 o 
  -3   7   0      350.40      385.46      7.99 o 
  -2   7   0       82.99       92.33      2.01 o 
  -1   7   0       38.77       48.14      1.31 o 
   1   7   0      413.57      391.06      8.45 o 
   2   7   0        0.43        0.37      0.41 o 
   3   7   0       93.43       92.05      3.19 o 
   4   7   0       74.03       79.84      3.08 o 
   5   7   0       87.79       89.29      3.49 o 
  -8   8   0        1.71        1.48      0.93 o 
  -7   8   0       10.96       13.39      1.79 o 
  -6   8   0      154.68      153.36      5.88 o 
  -5   8   0        8.67        7.05      0.90 o 
  -4   8   0      141.01      139.11      3.84 o 
  -3   8   0        4.41        5.21      0.67 o 
  -2   8   0      221.83      225.21      8.10 o 
  -1   8   0      436.48      421.44      9.29 o 
   0   8   0        6.30        8.36      0.84 o 
   1   8   0      137.05      141.77      4.06 o 
   2   8   0      157.56      158.37      4.51 o 
   3   8   0       83.34       81.49      3.11 o 
   4   8   0       58.98       60.08      2.75 o 
   5   8   0        7.99        5.28      1.04 o 
  -7   9   0      157.35      164.78      6.77 o 
  -6   9   0       31.23       32.74      2.76 o 
  -5   9   0       29.03       29.88      1.70 o 
  -4   9   0      247.94      244.23      5.93 o 
  -3   9   0        2.23        1.71      0.86 o 
  -2   9   0        2.85        2.96      0.58 o 
  -1   9   0       83.42       86.75      4.44 o 
   0   9   0       69.19       77.89      2.71 o 
   1   9   0      195.94      187.77      5.11 o 
   2   9   0       63.73       64.26      2.72 o 
   3   9   0       17.12       17.54      1.49 o 
   4   9   0       42.34       45.56      2.53 o 
  -6  10   0        2.48        2.18      1.09 o 
  -5  10   0        0.25        0.23      0.78 o 
  -4  10   0       64.06       64.40      3.97 o 
  -3  10   0        9.78       11.55      1.52 o 
  -2  10   0       26.13       24.76      2.41 o 
  -1  10   0        1.30        1.17      0.93 o 
   1  10   0      171.43      181.83      7.71 o 
   2  10   0      118.00      120.82      4.14 o 
   3  10   0        0.44        0.27      0.60 o 
  -6  11   0       48.41       48.04      2.53 o 
  -5  11   0        3.96        4.23      0.88 o 
  -4  11   0       87.82       82.37      7.63 o 
  -3  11   0       12.69        9.34      1.71 o 
  -2  11   0       67.65       84.49      4.91 o 
  -1  11   0      236.70      260.64     10.12 o 
   0  11   0       17.80       22.74      2.49 o 
   1  11   0       31.45       33.17      3.11 o 
  -4  12   0       51.55       55.06      4.05 o 
  -3  12   0       11.55       16.59      2.34 o 
  -2  12   0        4.35        2.80      1.32 o 
  -1  12   0        7.30        6.46      1.64 o 
   0  12   0       40.26       45.94      3.82 o 
   0 -12   1       17.91       17.83      2.49 o 
   1 -12   1       12.99       14.64      2.26 o 
   2 -12   1      106.53      121.56      6.46 o 
   4 -12   1        3.52        5.53      1.64 o 
  -2 -11   1       52.92       54.98      4.13 o 
  -1 -11   1        9.46        8.80      1.79 o 
   0 -11   1      105.39      114.86      6.00 o 
   1 -11   1      206.06      212.20      8.80 o 
   2 -11   1        0.15        0.31      0.86 o 
   3 -11   1        0.02        0.47      0.86 o 
   4 -11   1        6.87        6.50      0.93 o 
   5 -11   1       26.97       26.55      2.18 o 
   6 -11   1        7.30        5.36      0.99 o 
  -3 -10   1        0.19        0.94      0.63 o 
  -2 -10   1       18.99       16.95      1.48 o 
  -1 -10   1       15.51       14.09      1.95 o 
   1 -10   1       26.25       24.30      2.41 o 
   2 -10   1      118.98      135.34      6.31 o 
   3 -10   1        8.35        8.05      0.90 o 
   4 -10   1        0.94        1.00      0.56 o 
   5 -10   1       30.11       28.51      1.75 o 
   6 -10   1       85.48       91.05      5.30 o 
   7 -10   1       59.66       64.24      3.89 o 
  -4  -9   1       12.89       13.94      1.46 o 
  -3  -9   1       53.76       48.86      2.42 o 
  -2  -9   1       36.18       34.21      1.89 o 
  -1  -9   1      356.55      367.99      9.81 o 
   0  -9   1      232.02      236.50      8.80 o 
   1  -9   1        0.79        1.25      0.78 o 
   2  -9   1       46.58       44.50      1.87 o 
   3  -9   1      385.77      380.67      8.24 o 
   4  -9   1       54.13       55.53      2.24 o 
   5  -9   1        0.23        0.31      0.43 o 
   6  -9   1       59.10       60.40      2.53 o 
   7  -9   1       24.38       24.37      2.41 o 
  -5  -8   1      140.62      147.67      4.90 o 
  -4  -8   1       47.65       47.50      2.45 o 
  -3  -8   1      149.08      142.95      5.88 o 
  -2  -8   1       21.43       25.12      1.54 o 
  -1  -8   1      168.62      163.54      4.42 o 
   0  -8   1       28.14       27.16      1.40 o 
   1  -8   1      681.92      661.36     12.73 o 
   2  -8   1       23.34       19.78      1.21 o 
   3  -8   1        8.63        9.33      1.28 o 
   4  -8   1        7.03        5.58      1.48 o 
   5  -8   1      384.36      374.30      8.24 o 
   6  -8   1       52.51       52.37      3.27 o 
   7  -8   1        0.70        0.11      0.52 o 
   8  -8   1       11.82       18.14      2.10 o 
  -5  -7   1       75.63       77.28      6.89 o 
  -4  -7   1       13.52       14.26      1.32 o 
  -3  -7   1      140.57      129.71      4.91 o 
  -2  -7   1      315.26      305.04      7.07 o 
  -1  -7   1       12.86        8.53      1.13 o 
   0  -7   1      943.28      938.96     18.04 o 
   1  -7   1      221.72      213.21      3.79 o 
   2  -7   1        9.38        7.99      0.47 o 
   3  -7   1      123.97      129.93      4.48 o 
   4  -7   1      297.20      295.69      6.58 o 
   5  -7   1        6.83        8.56      0.88 o 
   6  -7   1        5.10        5.64      1.13 o 
   7  -7   1      114.04      111.74      4.98 o 
   8  -7   1       46.79       53.26      3.43 o 
  -6  -6   1       36.44       39.35      2.24 o 
  -5  -6   1        5.14        4.60      0.90 o 
  -4  -6   1       38.38       38.44      1.95 o 
  -3  -6   1      270.36      255.14     11.91 o 
  -2  -6   1      613.30      619.29     12.52 o 
  -1  -6   1      359.02      357.79      5.86 o 
   0  -6   1       12.13       20.81      0.73 o 
   1  -6   1       45.80       35.30      1.92 o 
   2  -6   1     1547.24     1589.25     23.38 o 
   3  -6   1      649.24      694.40     13.21 o 
   4  -6   1        6.92        8.29      1.79 o 
   5  -6   1      163.11      151.52      3.96 o 
   6  -6   1        4.65        3.48      1.40 o 
   7  -6   1       14.26       13.75      1.16 o 
   8  -6   1       14.19       13.55      1.79 o 
  -7  -5   1       24.68       17.05      2.49 o 
  -6  -5   1      139.35      142.71     11.10 o 
  -5  -5   1      929.38      937.83     38.82 o 
  -4  -5   1      189.79      185.34     13.39 o 
  -3  -5   1      240.35      254.17      5.97 o 
  -2  -5   1       23.34       25.59      1.27 o 
  -1  -5   1      754.78      779.50     11.72 o 
   0  -5   1       14.67       15.69      0.57 o 
   1  -5   1       15.35       16.33      0.59 o 
   2  -5   1      147.39      153.42      5.26 o 
   3  -5   1       52.65       63.50      3.50 o 
   4  -5   1      409.00      416.09      8.41 o 
   5  -5   1       26.37       23.39      1.24 o 
   6  -5   1        3.19        3.43      0.58 o 
   7  -5   1      120.69      120.68      3.58 o 
   8  -5   1      108.21      134.02      5.68 o 
   9  -5   1       34.66       34.96      2.80 o 
  -7  -4   1      133.65      125.45      6.39 o 
  -6  -4   1      304.47      309.54     10.55 o 
  -5  -4   1       10.68       14.83      1.52 o 
  -4  -4   1       13.19       13.37      2.30 o 
  -3  -4   1      173.34      173.01      5.49 o 
  -2  -4   1       14.03       14.68      0.88 o 
  -1  -4   1     1659.21     1623.55     59.64 o 
   0  -4   1      586.02      637.96      9.56 o 
   1  -4   1       19.83       24.23      2.49 o 
   2  -4   1     1003.80     1022.38     18.46 o 
   3  -4   1      417.43      432.13      8.41 o 
   4  -4   1       95.09      104.89      2.08 o 
   5  -4   1        0.23        0.84      0.30 o 
   6  -4   1       18.52       18.03      2.30 o 
   7  -4   1      197.23      192.08      4.84 o 
   8  -4   1       66.43       65.80      3.66 o 
   9  -4   1        1.98        2.41      1.09 o 
  -8  -3   1       37.30       34.26      3.27 o 
  -7  -3   1        6.88        6.31      1.56 o 
  -6  -3   1      182.37      183.96      7.94 o 
  -5  -3   1      171.02      167.54      9.50 o 
  -4  -3   1       11.46       10.50      0.84 o 
  -3  -3   1       45.62       42.82      1.02 o 
  -2  -3   1      170.12      187.82      4.21 o 
  -1  -3   1     1341.27     1359.48     40.44 o 
   0  -3   1      160.72      157.34      2.59 o 
   1  -3   1       34.62       29.10      2.10 o 
   2  -3   1     1142.41     1141.23     20.39 o 
   3  -3   1       74.40       91.11      1.76 o 
   4  -3   1      328.83      387.82     12.11 o 
   5  -3   1       13.75       19.49      0.83 o 
   6  -3   1      488.26      482.43     10.76 o 
   7  -3   1       55.58       59.88      1.84 o 
   8  -3   1        2.42        5.06      1.09 o 
   9  -3   1       30.87       35.28      2.65 o 
  -8  -2   1      104.10      109.64      5.84 o 
  -7  -2   1       52.97       49.45      3.50 o 
  -6  -2   1      194.90      182.93      4.80 o 
  -5  -2   1      412.60      418.89      7.19 o 
  -4  -2   1      370.82      397.72     13.59 o 
  -3  -2   1        0.10        1.68      1.67 o 
  -2  -2   1      291.50      351.13      8.10 o 
  -1  -2   1       73.51       57.63      0.88 o 
   0  -2   1     4830.18     4212.39    176.61 o 
   1  -2   1       15.67       19.70      1.05 o 
   3  -2   1      295.33      295.86      4.74 o 
   4  -2   1     9018.81     7731.01    114.40 o 
   5  -2   1      177.19      183.70      7.05 o 
   6  -2   1      692.70      691.68     10.97 o 
   7  -2   1       46.98       48.20      1.63 o 
   8  -2   1      286.02      293.29      6.89 o 
  -8  -1   1        0.21        0.00      0.78 o 
  -7  -1   1      125.98      124.05      5.76 o 
  -6  -1   1      345.09      350.67      6.08 o 
  -5  -1   1      294.57      295.30      5.05 o 
  -4  -1   1      251.42      263.97      9.19 o 
  -3  -1   1      382.37      387.51      6.06 o 
  -2  -1   1      754.78      806.71     11.84 o 
  -1  -1   1      113.07      123.95      2.02 o 
   0  -1   1     1940.29     1715.18     25.84 o 
   1  -1   1     3463.12     2998.75    104.47 o 
   3  -1   1      383.20      398.38      6.24 o 
   4  -1   1     1597.85     1739.77     25.46 o 
   5  -1   1        7.25        7.03      0.55 o 
   6  -1   1       51.96       60.71      3.72 o 
   7  -1   1       64.43       65.92      1.95 o 
   8  -1   1       33.06       32.01      2.73 o 
  -8   0   1       45.18       46.88      3.43 o 
  -7   0   1      130.12      128.82      5.26 o 
  -6   0   1       77.08       71.62      2.41 o 
  -5   0   1       75.40       69.15      1.71 o 
  -4   0   1       56.73       53.02      1.62 o 
  -3   0   1       70.51       63.72      1.42 o 
  -2   0   1      410.60      399.09     27.68 o 
  -1   0   1     1850.93     1666.74     22.47 o 
   0   0   1      160.71      174.46      2.37 o 
   1   0   1        0.21        0.39      0.11 o 
   2   0   1     2482.53     2162.13     34.27 o 
   3   0   1        0.22        1.52      0.22 o 
   4   0   1       76.20       79.32      1.78 o 
   5   0   1        0.84        3.32      0.40 o 
   6   0   1       63.15       56.45      1.66 o 
   7   0   1       40.92       38.61      3.11 o 
   8   0   1       80.58       84.10      4.67 o 
  -9   1   1       14.18       15.81      2.10 o 
  -8   1   1        2.41        1.71      1.01 o 
  -7   1   1       56.20       54.69      2.34 o 
  -6   1   1      731.07      719.83     11.30 o 
  -5   1   1      307.86      305.45      5.19 o 
  -4   1   1       45.18       48.99      1.47 o 
  -3   1   1       23.92       28.42      2.44 o 
  -2   1   1     1691.02     1500.49     24.35 o 
  -1   1   1       28.08       25.21      0.73 o 
   0   1   1        2.69        4.35      0.46 o 
   1   1   1     1418.39     1204.56     42.08 o 
   2   1   1        1.10        1.03      0.30 o 
   3   1   1      117.37      109.56      2.11 o 
   4   1   1      134.89      128.82      2.53 o 
   5   1   1       60.62       54.64      1.53 o 
   6   1   1       88.91       80.21      2.09 o 
   7   1   1       85.63       92.24      3.27 o 
   8   1   1       56.18       57.63      3.97 o 
  -8   2   1       53.44       52.13      2.38 o 
  -7   2   1        1.75        0.70      0.62 o 
  -6   2   1        1.75        0.95      0.34 o 
  -5   2   1       12.51       13.40      1.01 o 
  -4   2   1        9.10        7.01      0.55 o 
  -3   2   1        6.49        5.85      0.63 o 
  -2   2   1     1703.98     1492.19     26.39 o 
  -1   2   1      121.73      134.08      2.70 o 
   0   2   1      410.90      403.65      6.06 o 
   1   2   1      853.54      798.69     11.80 o 
   2   2   1     1358.82     1288.87     19.04 o 
   3   2   1      723.91      758.51     11.42 o 
   4   2   1       64.41       61.79      1.53 o 
   5   2   1        0.54        1.63      0.34 o 
   6   2   1       76.95       78.87      3.50 o 
   7   2   1       10.76       11.72      1.18 o 
   8   2   1       55.72       53.81      3.89 o 
  -9   3   1        5.55        6.00      1.32 o 
  -8   3   1       66.47       69.70      3.66 o 
  -7   3   1       55.84       61.10      3.15 o 
  -6   3   1       47.89       52.96      1.54 o 
  -5   3   1      771.46      796.71     12.16 o 
  -4   3   1      265.11      267.76      4.47 o 
  -3   3   1       12.88       14.05      0.93 o 
  -2   3   1       70.55       69.02      1.36 o 
  -1   3   1        4.23        4.80      0.28 o 
   0   3   1      102.50      109.61      2.47 o 
   1   3   1      467.54      499.93      7.59 o 
   2   3   1      526.47      555.51      8.47 o 
   3   3   1       97.19      102.45      2.04 o 
   4   3   1      192.60      207.53      4.13 o 
   5   3   1        0.10        0.19      0.39 o 
   6   3   1        0.58        0.78      0.54 o 
   7   3   1       91.64       95.89      7.01 o 
  -9   4   1       16.41       18.22      2.10 o 
  -7   4   1       81.61       84.34      3.97 o 
  -6   4   1      109.48      108.64      2.42 o 
  -5   4   1      160.53      159.52      3.22 o 
  -4   4   1       96.83       96.02      2.53 o 
  -3   4   1       60.57       62.59      1.36 o 
  -2   4   1      633.79      672.45     10.09 o 
  -1   4   1     1179.18     1234.95     18.07 o 
   0   4   1        2.89        0.19      0.12 o 
   1   4   1        6.98       19.19      1.57 o 
   2   4   1      424.35      449.97      9.20 o 
   3   4   1      488.17      514.87     10.60 o 
   4   4   1        1.25        0.66      0.43 o 
   5   4   1      212.37      199.62      5.34 o 
   6   4   1      185.33      190.13      7.40 o 
   7   4   1       70.60       71.89      3.10 o 
  -9   5   1        7.69        5.84      1.40 o 
  -7   5   1       48.00       48.90      2.96 o 
  -6   5   1       13.42       13.59      1.91 o 
  -5   5   1        8.41        8.36      0.80 o 
  -4   5   1       80.31       91.88      3.45 o 
  -3   5   1      500.33      560.23     11.47 o 
  -2   5   1        1.84       11.27      0.58 o 
  -1   5   1      765.94      963.57     14.33 o 
   0   5   1     1984.41     2018.93     45.57 o 
   1   5   1     2936.49     2927.55     81.16 o 
   2   5   1       35.94       22.38      1.21 o 
   3   5   1       77.23       68.44      2.45 o 
   4   5   1        0.49        0.90      0.55 o 
   5   5   1      120.19      119.84      3.90 o 
   6   5   1        1.09        1.16      0.65 o 
  -7   6   1       80.85       92.20      4.44 o 
  -6   6   1       78.60       77.32      2.59 o 
  -5   6   1      259.32      258.07      5.84 o 
  -4   6   1       14.86       16.38      0.86 o 
  -3   6   1       21.33       21.16      0.90 o 
  -2   6   1      916.38      940.08     14.12 o 
  -1   6   1        9.73        7.37      1.06 o 
   0   6   1       31.27       39.10      1.32 o 
   1   6   1       36.45       31.35      0.91 o 
   2   6   1       60.26       56.86      2.15 o 
   3   6   1       59.43       53.77      2.26 o 
   4   6   1        9.11       10.98      1.13 o 
   5   6   1        0.02        0.40      0.52 o 
   6   6   1      100.29       96.84      5.76 o 
  -8   7   1       24.01       20.25      2.18 o 
  -7   7   1        0.55        2.26      0.93 o 
  -6   7   1        0.96        0.71      0.47 o 
  -5   7   1      357.02      357.05      7.73 o 
  -4   7   1      106.20      108.74      4.52 o 
  -3   7   1      135.59      140.40      5.37 o 
  -2   7   1       66.13       76.25      1.82 o 
  -1   7   1      123.49      116.48      2.88 o 
   0   7   1      415.91      395.84      6.76 o 
   1   7   1      246.57      225.06      6.77 o 
   2   7   1       16.03       15.20      1.15 o 
   3   7   1       54.75       57.40      2.45 o 
   4   7   1       57.16       55.74      2.53 o 
   5   7   1       78.85       80.03      3.33 o 
  -8   8   1        0.16        1.01      0.86 o 
  -6   8   1       40.21       36.13      2.57 o 
  -5   8   1       26.90       27.72      2.18 o 
  -4   8   1       45.36       45.09      2.80 o 
  -3   8   1      304.13      311.40      6.86 o 
  -2   8   1      153.22      154.19      3.96 o 
  -1   8   1       24.05       32.35      1.15 o 
   0   8   1      144.14      136.54      3.80 o 
   1   8   1      344.57      342.22      7.94 o 
   2   8   1       10.43       10.91      1.07 o 
   3   8   1      101.60      101.57      3.60 o 
   4   8   1       27.77       26.07      1.84 o 
   5   8   1       41.06       40.43      2.39 o 
  -7   9   1       94.16      100.30      5.06 o 
  -6   9   1      145.49      141.81      6.00 o 
  -5   9   1      159.47      157.08      4.40 o 
  -4   9   1       14.57       14.43      1.32 o 
  -3   9   1        0.65        0.98      0.45 o 
  -2   9   1      208.16      190.79      4.74 o 
  -1   9   1       13.18       17.60      1.95 o 
   0   9   1       24.27       16.85      1.25 o 
   1   9   1        3.78        4.61      1.13 o 
   2   9   1       37.99       46.09      3.19 o 
   3   9   1       62.80       70.41      3.03 o 
   4   9   1       18.12       17.00      3.50 o 
  -7  10   1        6.22        7.55      1.64 o 
  -6  10   1       96.87       96.95      4.83 o 
  -5  10   1       11.50       11.94      1.21 o 
  -4  10   1      102.15      103.73      3.43 o 
  -3  10   1        9.40       11.15      2.26 o 
  -2  10   1      144.28      129.35      5.92 o 
  -1  10   1      141.71      136.51      6.23 o 
   0  10   1       59.54       77.56      4.52 o 
   1  10   1      143.64      157.24      4.72 o 
   2  10   1       36.97       28.11      2.73 o 
   3  10   1       13.68       12.48      1.40 o 
  -6  11   1       49.95       54.51      3.58 o 
  -5  11   1       23.17       24.03      1.73 o 
  -4  11   1       24.45       28.16      1.75 o 
  -3  11   1      166.07      156.60      7.01 o 
  -2  11   1       56.65       56.61      3.82 o 
  -1  11   1        2.58        4.67      1.32 o 
   0  11   1       16.76       15.03      2.10 o 
   1  11   1      111.41      121.25      6.31 o 
  -4  12   1       68.61       62.22      4.28 o 
  -3  12   1        4.75        3.19      1.32 o 
  -2  12   1        0.43        0.23      0.86 o 
  -1  12   1        5.50        4.75      1.48 o 
   0 -12   2       49.53       54.28      4.21 o 
   1 -12   2       61.88       54.67      4.21 o 
   2 -12   2      108.23      108.48      6.07 o 
   3 -12   2       33.42       35.74      3.35 o 
   4 -12   2        0.07        0.23      0.93 o 
  -2 -11   2       79.19       85.82      5.22 o 
  -1 -11   2        2.26        3.89      1.32 o 
   0 -11   2        3.49        7.09      1.64 o 
   1 -11   2        0.11       -0.23      0.86 o 
   2 -11   2       11.85        9.81      1.87 o 
   3 -11   2       64.98       69.07      4.44 o 
   4 -11   2       82.70       87.32      3.20 o 
   5 -11   2       28.42       29.70      1.87 o 
   6 -11   2        0.65        1.60      0.73 o 
  -3 -10   2       35.04       40.80      2.34 o 
  -2 -10   2       96.26      103.38      3.70 o 
  -1 -10   2      246.13      246.00      9.58 o 
   0 -10   2       19.38       16.82      2.10 o 
   1 -10   2      317.91      316.16     11.37 o 
   2 -10   2      178.20      171.09      7.40 o 
   3 -10   2       55.12       53.92      2.26 o 
   4 -10   2       50.15       50.04      2.25 o 
   5 -10   2      169.90      165.33      4.76 o 
   6 -10   2       23.79       24.27      1.70 o 
   7 -10   2        4.56        4.61      1.13 o 
  -4  -9   2      180.11      180.12      5.53 o 
  -3  -9   2      139.60      150.72      4.73 o 
  -2  -9   2      110.61      113.58      3.79 o 
  -1  -9   2      177.55      168.80      7.98 o 
   0  -9   2      100.54       95.94      4.83 o 
   1  -9   2       10.50        8.96      1.56 o 
   2  -9   2      560.86      539.06     12.50 o 
   3  -9   2      254.67      243.52      7.98 o 
   4  -9   2       38.25       35.59      1.83 o 
   5  -9   2       28.10       27.92      4.32 o 
   6  -9   2        3.58        2.12      0.70 o 
   7  -9   2       93.68       91.71      6.66 o 
  -5  -8   2       16.14       15.49      2.69 o 
  -4  -8   2       88.32       89.45      3.44 o 
  -3  -8   2       35.20       40.20      2.06 o 
  -2  -8   2       40.90       37.30      1.90 o 
  -1  -8   2        7.33        7.66      1.44 o 
   0  -8   2       78.92       70.59      4.94 o 
   1  -8   2       25.81       28.60      2.02 o 
   2  -8   2      619.71      618.91     12.15 o 
   3  -8   2       75.27       75.58      2.52 o 
   4  -8   2       17.12       20.29      1.40 o 
   5  -8   2        7.09        6.69      1.95 o 
   6  -8   2      147.65      143.94     10.51 o 
   7  -8   2      154.92      150.03      5.76 o 
   8  -8   2        0.85        1.32      0.86 o 
  -6  -7   2        6.22        7.89      3.00 o 
  -5  -7   2       54.35       47.47      5.41 o 
  -4  -7   2        6.76        5.83      1.21 o 
  -3  -7   2      209.56      191.79      5.15 o 
  -2  -7   2       46.98       48.68      2.06 o 
  -1  -7   2     1736.59     1747.87     32.62 o 
   0  -7   2      304.86      314.22      5.29 o 
   1  -7   2       26.70       31.34      1.15 o 
   2  -7   2      128.72      113.01      3.07 o 
   3  -7   2      442.02      440.11      9.05 o 
   4  -7   2      225.29      226.56      5.40 o 
   5  -7   2       14.30       18.05      1.21 o 
   6  -7   2        9.23       11.49      1.07 o 
   7  -7   2       13.39       11.21      1.16 o 
   8  -7   2       55.74       56.38      3.50 o 
  -6  -6   2      235.96      240.01      6.85 o 
  -5  -6   2        0.11        0.33      0.54 o 
  -4  -6   2       10.85       12.26      1.32 o 
  -3  -6   2      655.13      657.75     16.43 o 
  -2  -6   2      294.38      287.24     14.60 o 
  -1  -6   2      153.30      168.46      3.31 o 
   0  -6   2       68.69       72.13      1.61 o 
   1  -6   2     1125.70     1111.51     16.50 o 
   2  -6   2      108.65      103.14      2.77 o 
   3  -6   2      127.17      126.82      3.31 o 
   4  -6   2       47.45       57.28      3.19 o 
   5  -6   2       27.48       26.60      3.19 o 
   6  -6   2      114.35      115.23      3.85 o 
   7  -6   2       49.94       49.63      4.01 o 
   8  -6   2       40.97       46.72      3.11 o 
  -7  -5   2       56.55       58.87      4.28 o 
  -6  -5   2       59.30       61.36      3.43 o 
  -5  -5   2        1.59        1.25      1.64 o 
  -4  -5   2      977.47      940.12     23.67 o 
  -3  -5   2      152.28      139.73      3.80 o 
  -2  -5   2      252.71      236.98      6.42 o 
  -1  -5   2      186.09      202.09      3.45 o 
   0  -5   2      214.40      227.13      3.83 o 
   1  -5   2       87.42       94.58      4.49 o 
   2  -5   2      394.84      413.94      8.17 o 
   3  -5   2      267.71      293.62      6.15 o 
   4  -5   2       40.24       33.60      1.43 o 
   5  -5   2       85.04       83.65      2.73 o 
   6  -5   2        1.99        2.79      1.21 o 
   7  -5   2       17.41       19.51      1.32 o 
   8  -5   2      112.32      105.21      4.83 o 
  -7  -4   2        5.53        3.97      1.48 o 
  -6  -4   2       66.34       70.25      2.78 o 
  -5  -4   2        1.07        0.47      0.41 o 
  -4  -4   2       72.53       70.36      2.45 o 
  -3  -4   2      140.26      131.86      3.52 o 
  -2  -4   2        1.16        0.96      0.66 o 
  -1  -4   2      333.55      403.77      6.29 o 
   0  -4   2     1492.59     1605.68     58.03 o 
   1  -4   2      322.51      329.15      5.19 o 
   2  -4   2      370.11      370.03     19.70 o 
   3  -4   2      192.95      202.83      4.94 o 
   4  -4   2       65.63       79.42      3.66 o 
   5  -4   2       25.35       30.65      1.04 o 
   6  -4   2      797.71      819.92     15.75 o 
   7  -4   2        0.02        0.08      0.44 o 
   8  -4   2      921.13      853.88     16.80 o 
  -8  -3   2       18.01       17.13      2.49 o 
  -7  -3   2       52.20       50.38      3.74 o 
  -6  -3   2      225.65      221.79      5.67 o 
  -5  -3   2      102.83       94.64      2.98 o 
  -4  -3   2       64.88       55.31      2.00 o 
  -3  -3   2     1234.54     1296.87     19.11 o 
  -2  -3   2      613.24      706.00     12.22 o 
  -1  -3   2      857.17      947.89     13.92 o 
   0  -3   2     1050.66     1153.92     47.70 o 
   1  -3   2      310.19      318.45      4.93 o 
   2  -3   2       88.36       91.37      1.77 o 
   3  -3   2       79.27       97.63      1.90 o 
   4  -3   2     2480.41     2523.41     45.33 o 
   5  -3   2      421.92      419.10      6.90 o 
   6  -3   2     2450.45     2409.61     35.38 o 
   7  -3   2       38.97       43.19      4.67 o 
   8  -3   2       80.51       65.97      2.96 o 
  -8  -2   2       20.88       21.10      2.57 o 
  -7  -2   2       43.97       43.14      3.27 o 
  -6  -2   2       61.41       58.53      3.39 o 
  -5  -2   2      193.43      194.12      3.63 o 
  -4  -2   2      215.79      219.71      3.85 o 
  -3  -2   2      306.75      353.49      5.95 o 
  -2  -2   2      315.10      338.04      7.25 o 
  -1  -2   2       30.07       32.76      1.65 o 
   0  -2   2     1397.52     1324.37     27.33 o 
   1  -2   2       87.09       83.23      1.51 o 
   2  -2   2      266.57      240.71      3.87 o 
   3  -2   2     1535.03     1551.36     35.41 o 
   4  -2   2      378.21      410.93     11.71 o 
   5  -2   2       98.65      101.97      3.81 o 
   6  -2   2        7.68        9.44      0.73 o 
   7  -2   2        5.28        3.38      0.53 o 
   8  -2   2       20.14       21.11      1.44 o 
  -8  -1   2        3.96        3.11      1.25 o 
  -7  -1   2       55.22       50.31      3.35 o 
  -6  -1   2      282.95      279.38      5.01 o 
  -5  -1   2       98.49       89.68      2.03 o 
  -4  -1   2      245.60      273.81      4.58 o 
  -3  -1   2      227.47      222.19      7.72 o 
  -2  -1   2      903.80      956.62     16.96 o 
  -1  -1   2      312.72      299.30      8.14 o 
   0  -1   2     3125.43     2764.48     80.38 o 
   1  -1   2       14.25       21.40      0.58 o 
   2  -1   2       21.61       26.62      0.90 o 
   3  -1   2      762.01      802.63     12.06 o 
   4  -1   2      555.94      557.74     14.11 o 
   5  -1   2       40.32       44.90      1.39 o 
   6  -1   2      145.84      144.36      3.15 o 
   7  -1   2        2.20        1.74      0.43 o 
   8  -1   2       19.79       20.34      1.54 o 
  -8   0   2      304.27      282.91     10.36 o 
  -7   0   2       11.94       12.13      1.03 o 
  -6   0   2        0.03        1.02      0.34 o 
  -5   0   2      617.09      601.77      9.42 o 
  -4   0   2     1025.99     1026.93     15.26 o 
  -3   0   2      216.81      238.18      5.83 o 
  -2   0   2      425.08      387.99      5.88 o 
  -1   0   2       14.46       12.45      0.50 o 
   0   0   2       28.56       28.59      0.64 o 
   1   0   2      845.01      855.10     12.54 o 
   2   0   2       20.51       14.75      0.54 o 
   3   0   2        0.49        0.67      0.55 o 
   4   0   2        7.09        5.91      0.74 o 
   5   0   2      102.62       97.80      2.28 o 
   6   0   2      128.16      125.99      3.61 o 
   7   0   2       57.84       59.47      1.88 o 
   8   0   2      115.34      113.49      3.94 o 
  -9   1   2        6.99        7.55      1.64 o 
  -8   1   2        1.70        1.56      0.93 o 
  -7   1   2        0.45        1.96      1.83 o 
  -6   1   2      114.15      119.64      2.61 o 
  -5   1   2       44.57       47.09      1.90 o 
  -4   1   2       12.53       11.92      0.54 o 
  -3   1   2      197.24      216.16      3.53 o 
  -2   1   2        0.21        0.55      0.23 o 
  -1   1   2     1381.39     1257.34     18.54 o 
   0   1   2     4176.18     3496.99     52.06 o 
   1   1   2      205.51      190.76      3.11 o 
   2   1   2      133.63      111.38      2.08 o 
   3   1   2      543.48      523.24      8.15 o 
   4   1   2      165.25      157.89      3.04 o 
   5   1   2      199.01      195.73      3.75 o 
   6   1   2       16.50       17.79      0.94 o 
   7   1   2        9.69       10.08      1.13 o 
   8   1   2        5.69        5.71      1.79 o 
  -8   2   2       32.20       31.33      1.70 o 
  -7   2   2       13.13       14.64      1.10 o 
  -6   2   2       29.78       30.43      1.43 o 
  -5   2   2      240.32      237.68      5.17 o 
  -4   2   2      290.08      291.13      4.75 o 
  -3   2   2      392.47      408.67      7.80 o 
  -2   2   2        7.62       10.35      0.38 o 
  -1   2   2       26.90       22.87      0.63 o 
   0   2   2     2192.41     1935.45     35.68 o 
   1   2   2       70.18       65.59      2.34 o 
   2   2   2        2.05        4.78      0.39 o 
   3   2   2       34.88       28.39      0.93 o 
   4   2   2      193.95      190.46      3.53 o 
   5   2   2       12.18       12.92      1.36 o 
   6   2   2      233.20      221.47      7.83 o 
   7   2   2       23.43       22.68      2.41 o 
   8   2   2        0.30        0.86      0.72 o 
  -9   3   2        3.10        4.44      1.17 o 
  -8   3   2       32.92       34.98      1.82 o 
  -7   3   2       40.94       43.65      1.87 o 
  -6   3   2      254.56      252.43      5.67 o 
  -5   3   2      586.51      577.65      9.05 o 
  -4   3   2      162.64      150.82      2.75 o 
  -3   3   2      151.70      160.16      4.60 o 
  -2   3   2      104.01       99.75      1.86 o 
  -1   3   2        1.18        1.88      0.21 o 
   0   3   2      317.66      342.28      5.76 o 
   1   3   2     3325.11     3069.41     45.68 o 
   2   3   2      124.25      166.81      2.98 o 
   3   3   2      588.85      637.19      9.85 o 
   4   3   2      425.15      445.20      7.26 o 
   5   3   2      510.58      499.48     14.02 o 
   6   3   2       28.94       27.48      2.80 o 
   7   3   2       45.19       46.71      2.42 o 
  -9   4   2        2.17        1.87      0.93 o 
  -8   4   2       41.12       35.82      2.65 o 
  -7   4   2        0.56        0.23      0.39 o 
  -6   4   2       30.88       29.33      1.56 o 
  -5   4   2        7.64        8.57      0.57 o 
  -4   4   2      427.12      419.89      6.67 o 
  -3   4   2        1.20        1.34      0.30 o 
  -2   4   2       75.81       76.96      1.62 o 
  -1   4   2      261.40      271.98      4.43 o 
   0   4   2        0.95       10.44      0.48 o 
   1   4   2      243.29      185.43      3.25 o 
   2   4   2     1496.18     1533.59     64.40 o 
   3   4   2      541.12      535.61     11.04 o 
   4   4   2       29.64       28.09      3.39 o 
   5   4   2       23.75       20.69      1.43 o 
   6   4   2       39.17       41.01      3.15 o 
   7   4   2       44.36       42.19      2.42 o 
  -9   5   2        7.18        7.55      1.48 o 
  -8   5   2       12.33       14.80      1.79 o 
  -7   5   2      206.77      195.30      7.09 o 
  -6   5   2      124.51      122.73      4.91 o 
  -5   5   2      133.86      143.98      3.41 o 
  -4   5   2      418.59      401.23      6.46 o 
  -3   5   2        3.54        3.62      0.76 o 
  -2   5   2      139.26      151.43      2.81 o 
  -1   5   2      536.66      564.81      8.72 o 
   0   5   2      819.98      807.99     13.92 o 
   1   5   2      119.16      146.09      2.76 o 
   2   5   2        6.20        5.00      0.38 o 
   3   5   2       67.39       64.65      2.39 o 
   4   5   2       82.69       85.91      3.06 o 
   5   5   2       12.37       10.26      1.12 o 
   6   5   2        0.76        0.80      0.65 o 
  -8   6   2      147.48      139.55      6.00 o 
  -7   6   2       42.75       40.42      2.80 o 
  -6   6   2       16.37       16.04      1.64 o 
  -5   6   2      119.36      115.65      3.19 o 
  -4   6   2       81.11       80.52      1.83 o 
  -3   6   2      114.17      126.81      2.91 o 
  -2   6   2       39.76       44.97      1.39 o 
  -1   6   2       17.35       19.51      0.79 o 
   0   6   2        7.46        6.79      0.50 o 
   1   6   2     1115.70     1119.62     20.32 o 
   2   6   2      230.20      218.29      5.42 o 
   3   6   2        7.38        8.23      0.93 o 
   4   6   2       44.73       43.98      2.17 o 
   5   6   2       64.54       62.69      2.81 o 
   6   6   2       33.61       35.00      2.23 o 
  -8   7   2       22.77       20.87      2.18 o 
  -7   7   2       44.76       41.51      2.96 o 
  -6   7   2       16.72       16.74      1.71 o 
  -5   7   2        0.30        0.40      0.41 o 
  -4   7   2      136.94      137.85      3.69 o 
  -3   7   2        2.21        2.71      0.37 o 
  -2   7   2      249.14      248.59      4.43 o 
  -1   7   2      408.74      415.27      6.85 o 
   0   7   2        3.43        3.34      0.41 o 
   1   7   2      106.34       92.09      6.39 o 
   2   7   2      276.65      253.00      6.25 o 
   3   7   2      103.69       94.06      3.33 o 
   4   7   2        8.96       12.53      1.29 o 
   5   7   2       23.56       25.59      1.90 o 
  -8   8   2        0.03        1.17      0.86 o 
  -7   8   2       81.64       87.14      4.52 o 
  -6   8   2       44.42       48.28      3.04 o 
  -5   8   2      192.75      190.36      4.98 o 
  -4   8   2      691.27      677.19     17.52 o 
  -3   8   2        3.36        3.91      0.70 o 
  -2   8   2      224.55      226.73      6.70 o 
  -1   8   2       37.51       33.91      1.22 o 
   0   8   2      353.21      310.24      7.12 o 
   1   8   2        2.91        5.03      0.77 o 
   2   8   2       88.16       70.71      3.97 o 
   3   8   2        0.73        1.12      0.58 o 
   4   8   2        8.42       12.77      2.34 o 
  -7   9   2       41.75       39.56      3.04 o 
  -6   9   2       17.78       14.64      1.87 o 
  -5   9   2       76.14       82.93      2.97 o 
  -4   9   2        0.26        0.39      0.50 o 
  -3   9   2       54.01       53.08      2.16 o 
  -2   9   2        2.42        2.73      0.58 o 
  -1   9   2        4.19        2.63      0.74 o 
   0   9   2       53.43       45.72      2.08 o 
   1   9   2      429.70      397.17     16.00 o 
   2   9   2      114.50      128.79      8.88 o 
   3   9   2        4.02        5.06      1.40 o 
  -7  10   2        3.06        3.19      1.25 o 
  -6  10   2       44.09       46.41      3.27 o 
  -5  10   2      196.28      209.59      5.56 o 
  -4  10   2      139.10      138.94      4.12 o 
  -3  10   2       33.05       29.14      1.66 o 
  -2  10   2        0.02        1.32      0.86 o 
  -1  10   2      136.23      120.70      5.76 o 
   0  10   2      134.52      121.28      6.50 o 
   1  10   2      115.68      113.84      7.13 o 
   2  10   2        9.02       12.65      1.34 o 
  -6  11   2        4.60        5.92      1.40 o 
  -5  11   2        8.41       10.09      1.99 o 
  -4  11   2      132.01      140.41      4.33 o 
  -3  11   2        4.04        4.52      1.32 o 
  -2  11   2       19.13       15.50      2.02 o 
  -1  11   2        7.65        4.98      1.40 o 
   0  11   2        1.86        1.17      0.93 o 
   1  11   2        0.93        2.26      1.17 o 
  -4  12   2        0.18        0.39      0.93 o 
  -3  12   2       40.96       51.47      3.89 o 
  -2  12   2        7.04        7.55      1.71 o 
  -1  12   2        0.84        2.57      1.25 o 
   1 -12   3       69.77       67.52      4.75 o 
   2 -12   3       53.43       54.51      4.21 o 
   3 -12   3       12.60        9.97      2.02 o 
   4 -12   3        0.45        0.08      0.93 o 
  -1 -11   3       19.41       23.91      2.65 o 
   0 -11   3      104.54      118.05      6.23 o 
   1 -11   3      203.61      199.12      8.64 o 
   2 -11   3      189.27      187.75      8.25 o 
   3 -11   3      110.18      102.95      5.68 o 
   4 -11   3        4.45        3.98      0.86 o 
   5 -11   3       29.99       28.90      1.83 o 
  -3 -10   3       54.70       56.14      2.78 o 
  -2 -10   3      133.98      142.35      6.77 o 
  -1 -10   3       48.26       54.51      3.82 o 
   0 -10   3       98.51       92.59      5.06 o 
   1 -10   3      147.02      149.28      6.85 o 
   2 -10   3       18.93       16.51      2.10 o 
   3 -10   3       17.25       16.94      1.56 o 
   4 -10   3      321.01      310.88      7.39 o 
   5 -10   3        8.60        9.63      1.25 o 
   6 -10   3       36.53       37.79      2.11 o 
  -4  -9   3      114.66      120.22      4.44 o 
  -3  -9   3       18.52       17.52      1.56 o 
  -2  -9   3       38.18       41.34      2.09 o 
  -1  -9   3       19.67       15.67      1.27 o 
   0  -9   3        4.40        5.22      1.25 o 
   1  -9   3      245.78      248.34      9.27 o 
   2  -9   3       15.39       18.85      1.64 o 
   3  -9   3      394.13      384.19      8.37 o 
   4  -9   3       75.95       72.23      2.66 o 
   5  -9   3       30.00       29.10      1.72 o 
   6  -9   3        2.58        3.36      0.79 o 
   7  -9   3      122.35      119.22      4.06 o 
  -5  -8   3        0.71       -0.31      0.58 o 
  -4  -8   3       27.72       28.22      1.81 o 
  -3  -8   3       45.86       38.16      2.01 o 
  -2  -8   3        4.46        4.24      0.78 o 
  -1  -8   3       30.65       24.94      1.44 o 
   0  -8   3       65.02       67.91      2.38 o 
   1  -8   3     1060.36     1070.75     22.23 o 
   2  -8   3      502.35      493.29     10.02 o 
   3  -8   3       55.32       65.73      2.36 o 
   4  -8   3       28.51       26.29      1.50 o 
   5  -8   3      260.48      256.90      7.67 o 
   6  -8   3       29.60       27.21      2.65 o 
   7  -8   3        5.98        4.93      0.88 o 
   8  -8   3        0.28        0.00      0.86 o 
  -5  -7   3       75.61       77.00      3.15 o 
  -4  -7   3      488.21      479.45     10.71 o 
  -3  -7   3      124.70      118.56      3.74 o 
  -2  -7   3      241.34      214.36      5.40 o 
  -1  -7   3       79.50       87.16      2.96 o 
   0  -7   3      777.02      723.78     11.18 o 
   1  -7   3       77.65       70.23      1.68 o 
   2  -7   3        2.92        3.55      0.97 o 
   3  -7   3       94.43       87.99      3.04 o 
   4  -7   3       68.99       68.78      2.41 o 
   5  -7   3        4.24        2.78      0.60 o 
   6  -7   3        0.57        0.56      0.49 o 
   7  -7   3       43.68       39.32      2.04 o 
   8  -7   3       76.50       76.38      6.77 o 
  -6  -6   3      505.56      529.69     17.52 o 
  -5  -6   3       49.22       55.33      5.61 o 
  -4  -6   3      148.69      145.17      8.49 o 
  -3  -6   3       13.94       10.35      3.35 o 
  -2  -6   3      997.28      932.38     18.09 o 
  -1  -6   3      107.04       93.37      2.94 o 
   0  -6   3      721.97      748.22     11.42 o 
   1  -6   3      233.01      228.24      3.96 o 
   2  -6   3        4.68        4.37      0.70 o 
   3  -6   3       43.11       45.75      1.74 o 
   4  -6   3      252.92      256.89      5.84 o 
   5  -6   3       57.27       54.69      2.14 o 
   7  -6   3       80.77       80.21      2.91 o 
   8  -6   3        1.24        0.35      0.55 o 
  -7  -5   3        3.73        1.64      1.32 o 
  -6  -5   3       41.34       40.34      3.35 o 
  -5  -5   3        2.55        3.63      0.93 o 
  -4  -5   3       12.09       10.04      1.13 o 
  -3  -5   3        2.72        2.02      0.52 o 
  -2  -5   3        0.15       -0.10      0.24 o 
  -1  -5   3       90.04       82.93      1.76 o 
   0  -5   3      164.63      141.50      2.62 o 
   1  -5   3      945.85     1033.96     15.37 o 
   2  -5   3     1768.71     1822.47     44.43 o 
   3  -5   3        8.79        5.78      0.60 o 
   4  -5   3        3.54        3.56      0.55 o 
   5  -5   3       63.02       66.38      2.33 o 
   6  -5   3       62.27       62.92      2.39 o 
   7  -5   3       99.92       97.09      3.24 o 
   8  -5   3      284.34      271.19     11.80 o 
  -7  -4   3       21.40       20.79      2.57 o 
  -6  -4   3      270.30      262.43      9.89 o 
  -5  -4   3      117.74      113.18      4.44 o 
  -4  -4   3       93.12       88.44      2.92 o 
  -3  -4   3      120.63      108.05      3.05 o 
  -2  -4   3       52.07       53.78      1.60 o 
  -1  -4   3     1602.33     1718.54     34.53 o 
   0  -4   3       59.24       67.02      1.47 o 
   1  -4   3     1036.58     1104.87     16.28 o 
   2  -4   3       27.18       28.79      0.77 o 
   3  -4   3      200.85      200.06      4.11 o 
   4  -4   3        0.03        0.23      0.20 o 
   5  -4   3       35.74       44.24      1.78 o 
   6  -4   3       54.83       53.70      3.47 o 
   7  -4   3      181.19      174.09      4.65 o 
   8  -4   3      468.22      456.13     16.08 o 
  -8  -3   3       17.32       18.61      2.57 o 
  -7  -3   3       14.15       16.12      2.18 o 
  -6  -3   3      244.43      238.29      8.96 o 
  -5  -3   3      164.33      159.25      5.61 o 
  -4  -3   3      126.34      133.45      2.67 o 
  -3  -3   3      112.91      105.45      2.13 o 
  -2  -3   3       57.72       79.85      1.65 o 
  -1  -3   3        9.99       14.81      0.57 o 
   0  -3   3      106.02      107.12      1.98 o 
   1  -3   3      338.42      338.28      5.31 o 
   2  -3   3      395.61      394.46      6.87 o 
   3  -3   3      300.61      309.08      5.05 o 
   4  -3   3      333.60      335.08      5.60 o 
   5  -3   3       88.37       83.84      2.04 o 
   6  -3   3       12.33       28.42      2.02 o 
   7  -3   3      117.84      119.86      5.96 o 
   8  -3   3       95.95       95.27      3.39 o 
  -8  -2   3        2.35        4.05      1.40 o 
  -7  -2   3        8.62       11.99      1.79 o 
  -6  -2   3        4.28        3.82      1.09 o 
  -5  -2   3      335.62      346.13      5.85 o 
  -4  -2   3      642.26      720.49     15.33 o 
  -3  -2   3      153.65      179.86      3.18 o 
  -2  -2   3     1121.91     1273.96     18.65 o 
  -1  -2   3     1319.02     1356.31     41.09 o 
   0  -2   3     4494.14     3953.27     65.12 o 
   1  -2   3        6.37        4.67      0.31 o 
   2  -2   3      391.97      419.57      6.54 o 
   3  -2   3      604.27      631.72      9.68 o 
   4  -2   3       28.27       24.91      0.94 o 
   5  -2   3       24.92       25.66      1.04 o 
   6  -2   3        8.34        6.46      0.62 o 
   7  -2   3        1.54        1.08      0.42 o 
   8  -2   3       39.81       36.87      1.96 o 
  -8  -1   3        2.12        0.86      0.86 o 
  -7  -1   3      103.86      103.18      5.14 o 
  -6  -1   3      621.91      615.68     12.05 o 
  -5  -1   3      412.39      392.52      6.49 o 
  -4  -1   3        3.08        0.76      0.26 o 
  -3  -1   3      189.56      198.66      3.38 o 
  -2  -1   3      736.42      766.92     11.37 o 
  -1  -1   3      147.67      164.46      2.73 o 
   0  -1   3      836.37      791.50     11.66 o 
   1  -1   3        4.87        7.66      1.04 o 
   2  -1   3     1002.62     1032.58     15.26 o 
   3  -1   3      224.18      228.88      4.88 o 
   4  -1   3      187.09      184.94      3.48 o 
   5  -1   3       15.53       18.50      0.87 o 
   6  -1   3        7.79        7.99      0.67 o 
   7  -1   3       50.18       55.42      1.84 o 
   8  -1   3      102.24      101.94      4.63 o 
  -8   0   3       43.79       46.02      3.43 o 
  -7   0   3       75.39       72.69      2.54 o 
  -6   0   3      100.62       97.60      2.88 o 
  -5   0   3       39.98       40.73      1.60 o 
  -4   0   3        3.26        4.65      0.37 o 
  -3   0   3      845.41      937.52     13.89 o 
  -2   0   3       85.75       97.51      1.66 o 
  -1   0   3        0.57        1.58      0.24 o 
   0   0   3     2243.52     1970.47     32.26 o 
   1   0   3     1552.31     1544.76     55.95 o 
   2   0   3       85.31       82.53      1.72 o 
   3   0   3      408.54      385.64      6.25 o 
   4   0   3      341.67      325.61      5.55 o 
   5   0   3       92.89       86.97      2.14 o 
   6   0   3        0.06        3.11      0.93 o 
   7   0   3       11.31       11.56      1.18 o 
   8   0   3       74.09       66.96      7.44 o 
  -9   1   3       11.70       10.05      1.79 o 
  -8   1   3       32.68       32.94      2.73 o 
  -7   1   3       89.62       85.63      6.07 o 
  -6   1   3        0.10        0.42      0.37 o 
  -5   1   3      213.75      191.64      3.47 o 
  -4   1   3      134.95      115.19      2.60 o 
  -3   1   3       13.78       17.80      0.83 o 
  -2   1   3      423.05      473.53      8.80 o 
  -1   1   3      367.19      348.94      5.38 o 
   0   1   3      968.44      969.43     14.25 o 
   1   1   3      107.88      102.27      1.96 o 
   2   1   3      441.99      438.97      6.89 o 
   3   1   3      628.69      622.64      9.65 o 
   4   1   3        2.58        6.63      0.57 o 
   5   1   3       90.57       89.99      2.20 o 
   6   1   3       46.66       48.24      1.62 o 
   7   1   3       74.43       68.69      2.86 o 
   8   1   3      101.87       99.33      3.80 o 
  -9   2   3        4.31        4.91      1.32 o 
  -8   2   3        9.89        9.83      1.01 o 
  -7   2   3       40.15       43.37      1.86 o 
  -6   2   3      138.37      128.39      3.46 o 
  -5   2   3      568.33      559.83     11.21 o 
  -4   2   3      215.19      245.44      4.08 o 
  -3   2   3      416.03      438.03      7.63 o 
  -2   2   3     1053.90     1047.51     17.22 o 
  -1   2   3        7.12        8.68      0.45 o 
   0   2   3     1259.49     1331.48     19.44 o 
   1   2   3      233.05      240.22      4.85 o 
   2   2   3        0.04        1.95      0.66 o 
   3   2   3      262.25      280.06      5.73 o 
   4   2   3       66.36       72.49      1.87 o 
   5   2   3       34.41       39.09      1.33 o 
   6   2   3      287.46      292.49      7.21 o 
   7   2   3      129.56      134.43      4.43 o 
  -9   3   3        5.19        4.28      1.17 o 
  -8   3   3        3.84        5.43      1.13 o 
  -7   3   3       15.27       13.55      1.48 o 
  -6   3   3      126.08      125.97      3.41 o 
  -5   3   3       69.44       70.15      2.53 o 
  -4   3   3        1.86        1.73      0.23 o 
  -3   3   3       51.60       48.50      1.13 o 
  -2   3   3       97.75      106.80      2.02 o 
  -1   3   3        0.12        0.62      0.18 o 
   0   3   3     1298.16     1348.61     29.51 o 
   1   3   3      179.14      162.42      4.37 o 
   2   3   3       39.53       53.38      1.36 o 
   3   3   3      971.92      952.19     14.43 o 
   4   3   3      553.13      536.63      8.66 o 
   5   3   3       17.92       15.83      1.99 o 
   6   3   3       21.30       21.27      1.57 o 
   7   3   3        0.00       -0.06      0.52 o 
  -9   4   3       12.15       14.09      1.79 o 
  -8   4   3      143.37      135.58      5.68 o 
  -7   4   3       88.61       88.12      2.86 o 
  -6   4   3       24.32       23.34      1.99 o 
  -5   4   3      566.69      534.74     10.41 o 
  -4   4   3      521.06      517.20      8.08 o 
  -3   4   3        7.63        9.59      0.49 o 
  -2   4   3      230.10      219.97      3.75 o 
  -1   4   3        5.09        0.99      0.22 o 
   0   4   3      139.66      138.23      2.62 o 
   1   4   3      282.96      302.44      6.04 o 
   2   4   3       57.09       48.97      1.65 o 
   3   4   3      109.71      100.02      2.76 o 
   4   4   3       35.08       32.20      1.71 o 
   5   4   3       38.37       35.18      1.93 o 
   6   4   3       64.84       60.57      2.78 o 
   7   4   3        0.22        0.01      0.60 o 
  -9   5   3       60.66       60.90      3.82 o 
  -8   5   3       51.53       50.93      3.27 o 
  -7   5   3        2.54        4.59      1.09 o 
  -6   5   3      462.57      468.39     10.05 o 
  -5   5   3      658.46      647.46     12.36 o 
  -4   5   3        0.40        1.57      0.30 o 
  -3   5   3        5.46        2.53      0.31 o 
  -2   5   3      424.58      424.07      6.78 o 
  -1   5   3        0.62        0.44      0.21 o 
   0   5   3      105.30      108.23      2.29 o 
   1   5   3       32.24       35.29      1.13 o 
   2   5   3      140.36      143.07      3.31 o 
   3   5   3      353.08      333.12      7.65 o 
   4   5   3       14.21       14.43      1.83 o 
   5   5   3        0.06        0.20      0.52 o 
   6   5   3       82.17       78.71      3.33 o 
  -8   6   3       35.20       32.86      2.65 o 
  -7   6   3        0.14        0.31      0.70 o 
  -6   6   3       22.75       25.07      2.02 o 
  -5   6   3        0.02        0.38      0.32 o 
  -4   6   3        0.11        0.57      0.35 o 
  -3   6   3        0.09        0.54      0.25 o 
  -2   6   3        0.79        1.44      0.34 o 
  -1   6   3      151.82      135.71      2.75 o 
   0   6   3     1172.24     1216.23     18.23 o 
   1   6   3      193.01      196.00      4.19 o 
   2   6   3       55.68       59.26      2.34 o 
   3   6   3      256.34      252.29      7.28 o 
   4   6   3      366.40      346.81      8.34 o 
   5   6   3        9.14        8.27      1.13 o 
   6   6   3        1.71        3.69      0.95 o 
  -8   7   3       62.08       61.36      3.82 o 
  -7   7   3       27.13       27.88      2.41 o 
  -6   7   3        0.54        0.70      0.70 o 
  -5   7   3      182.76      178.09      6.39 o 
  -4   7   3      259.27      252.43      7.75 o 
  -3   7   3      137.71      131.28      2.76 o 
  -2   7   3      260.73      253.16      4.58 o 
  -1   7   3        0.90        0.31      0.27 o 
   0   7   3        0.13        0.12      0.25 o 
   1   7   3        8.83       11.83      1.05 o 
   2   7   3       18.94       14.67      1.24 o 
   3   7   3       76.71       77.87      4.28 o 
   4   7   3        2.92        1.23      0.78 o 
   5   7   3       37.34       36.53      3.15 o 
  -8   8   3        0.29        0.55      0.86 o 
  -7   8   3        9.21        9.03      1.56 o 
  -6   8   3       46.01       43.76      2.96 o 
  -5   8   3      286.06      288.21      9.34 o 
  -4   8   3       51.78       51.23      2.06 o 
  -3   8   3       92.32       83.46      2.69 o 
  -2   8   3       30.50       28.46      1.37 o 
  -1   8   3      415.70      379.11      6.54 o 
   0   8   3       97.76       92.59      3.27 o 
   1   8   3        6.80        3.93      1.13 o 
   2   8   3       20.34       22.12      1.57 o 
   3   8   3      133.82      128.45      4.30 o 
   4   8   3      127.79      122.95      4.38 o 
  -7   9   3       28.44       26.32      2.49 o 
  -6   9   3       94.67       95.78      4.75 o 
  -5   9   3        0.66        1.09      0.86 o 
  -4   9   3      501.82      511.65     10.70 o 
  -3   9   3      252.94      250.02      5.96 o 
  -2   9   3        9.88        7.64      0.84 o 
  -1   9   3        0.36        0.97      0.50 o 
   0   9   3       46.10       50.53      4.56 o 
   1   9   3      124.19      113.12      3.82 o 
   2   9   3      128.33      110.88      3.90 o 
   3   9   3       76.43       73.36      4.52 o 
  -7  10   3       38.95       43.22      3.35 o 
  -6  10   3      452.92      474.17     14.56 o 
  -5  10   3       47.79       47.58      3.19 o 
  -4  10   3        5.54        5.54      1.44 o 
  -3  10   3       82.96       85.97      3.02 o 
  -2  10   3      121.63      117.51      5.53 o 
  -1  10   3        0.07        0.00      0.62 o 
   0  10   3        8.21        7.23      1.17 o 
   1  10   3        1.23        0.37      0.54 o 
   2  10   3        5.95        4.10      0.93 o 
  -5  11   3       89.12       99.91      4.98 o 
  -4  11   3       46.22       49.96      2.37 o 
  -3  11   3        3.02        3.04      1.09 o 
  -2  11   3        1.42        0.39      0.78 o 
  -1  11   3       36.33       45.01      3.43 o 
   0  11   3        9.15        9.97      1.79 o 
   1  11   3       30.67       31.23      3.04 o 
  -3  12   3       10.76       15.50      2.18 o 
  -2  12   3       41.78       46.57      3.66 o 
   1 -12   4        7.14        8.18      1.95 o 
   2 -12   4      147.62      154.19      7.79 o 
   3 -12   4       50.48       50.62      4.21 o 
  -1 -11   4      152.11      176.61      8.10 o 
   0 -11   4       21.56       23.28      2.65 o 
   1 -11   4       63.99       59.96      4.28 o 
   2 -11   4      143.75      146.79      7.16 o 
   3 -11   4        3.37        4.05      1.40 o 
   4 -11   4        4.66        5.68      0.92 o 
   5 -11   4      107.04      100.91      3.65 o 
  -3 -10   4      186.20      204.08      6.00 o 
  -2 -10   4       10.66       11.14      1.87 o 
  -1 -10   4        4.08        3.04      1.17 o 
   0 -10   4       13.69       17.52      2.26 o 
   1 -10   4        0.11        0.55      0.93 o 
   2 -10   4        0.97        2.41      1.17 o 
   3 -10   4       81.08       74.79      2.79 o 
   4 -10   4        0.34        0.45      0.52 o 
   5 -10   4      220.41      215.68      5.81 o 
   6 -10   4       21.53       22.14      1.91 o 
  -4  -9   4       51.83       49.00      2.59 o 
  -3  -9   4        3.75        5.27      1.17 o 
  -2  -9   4       22.51       25.42      1.64 o 
  -1  -9   4       23.51       23.13      2.34 o 
   0  -9   4      218.45      210.26      8.33 o 
   1  -9   4       20.38       20.87      2.18 o 
   2  -9   4        0.21        0.02      0.39 o 
   3  -9   4      237.36      238.02      5.85 o 
   4  -9   4      381.26      367.74      8.30 o 
   5  -9   4        0.36        0.44      0.49 o 
   6  -9   4        0.06        0.56      0.54 o 
   7  -9   4       68.12       69.91      2.99 o 
  -5  -8   4       20.03       19.45      2.22 o 
  -4  -8   4       15.10       14.55      1.40 o 
  -3  -8   4      133.05      136.25      4.27 o 
  -2  -8   4      748.55      753.18     15.41 o 
  -1  -8   4       93.26       97.27      3.17 o 
   0  -8   4      717.26      666.90     19.94 o 
   1  -8   4       41.00       38.20      4.28 o 
   2  -8   4     1409.30     1342.21     24.81 o 
   3  -8   4      152.11      155.90      5.88 o 
   4  -8   4       23.12       21.46      2.73 o 
   5  -8   4        0.32        0.47      0.47 o 
   6  -8   4       83.10       73.69      2.88 o 
   7  -8   4        1.91        1.93      0.71 o 
  -5  -7   4      166.09      176.31      5.61 o 
  -4  -7   4      436.41      440.81     10.02 o 
  -3  -7   4       36.01       37.69      2.10 o 
  -2  -7   4       12.36       11.58      1.05 o 
  -1  -7   4       11.60        6.13      0.82 o 
   0  -7   4       14.44        7.87      0.79 o 
   1  -7   4      105.12      104.25      2.92 o 
   2  -7   4       58.16       61.32      2.13 o 
   3  -7   4      168.38      155.59      4.07 o 
   4  -7   4        2.67        3.36      0.62 o 
   5  -7   4       62.76       64.98      2.49 o 
   6  -7   4      121.17      123.15      3.86 o 
   7  -7   4       13.01       12.21      1.25 o 
   8  -7   4        2.91        3.59      0.85 o 
  -6  -6   4        0.68        0.00      1.17 o 
  -5  -6   4       22.87       23.18      2.06 o 
  -4  -6   4      104.79      102.13      3.41 o 
  -3  -6   4        1.24        0.11      0.58 o 
  -2  -6   4       96.52      101.23      3.06 o 
  -1  -6   4       16.37       20.87      0.83 o 
   0  -6   4        1.09        0.23      0.29 o 
   1  -6   4        5.57        2.85      0.58 o 
   2  -6   4      677.88      648.68     12.53 o 
   3  -6   4     1253.01     1240.94     22.87 o 
   4  -6   4      171.48      156.47      5.80 o 
   5  -6   4       25.88       22.29      1.34 o 
   6  -6   4        4.87        6.39      0.85 o 
   7  -6   4       29.77       32.03      1.83 o 
   8  -6   4       12.34       13.86      2.57 o 
  -7  -5   4        3.12        2.80      1.48 o 
  -6  -5   4       56.73       60.58      4.13 o 
  -5  -5   4      181.73      183.12      7.55 o 
  -4  -5   4       54.49       50.04      2.08 o 
  -3  -5   4       71.69       68.22      4.05 o 
  -2  -5   4      302.14      314.16      5.27 o 
  -1  -5   4      202.07      209.83      3.73 o 
   0  -5   4        3.44        4.45      0.68 o 
   1  -5   4      329.90      342.52      7.77 o 
   2  -5   4       83.84       77.77      1.67 o 
   3  -5   4       21.68       20.60      1.14 o 
   4  -5   4       77.91       78.62      4.44 o 
   5  -5   4       12.34       14.50      1.17 o 
   6  -5   4        1.10        0.58      0.39 o 
   7  -5   4        0.80        0.27      0.43 o 
   8  -5   4       65.95       65.87      3.04 o 
  -7  -4   4       64.73       60.20      4.28 o 
  -6  -4   4       58.89       56.38      3.89 o 
  -5  -4   4       63.30       56.78      2.23 o 
  -4  -4   4      367.86      378.14      8.25 o 
  -3  -4   4      442.02      436.19     10.77 o 
  -2  -4   4      278.32      306.33      5.10 o 
  -1  -4   4      107.74      133.68      2.56 o 
   0  -4   4     1401.94     1643.11     24.01 o 
   1  -4   4      317.55      359.27      5.94 o 
   2  -4   4      183.26      229.12      3.91 o 
   3  -4   4     1132.39     1146.68     17.09 o 
   4  -4   4      269.25      269.67      4.71 o 
   5  -4   4        5.23        5.44      0.69 o 
   6  -4   4       36.09       38.32      1.81 o 
   7  -4   4       58.30       57.17      2.38 o 
   8  -4   4        3.88        7.46      1.04 o 
  -7  -3   4        2.02        1.79      1.09 o 
  -6  -3   4        0.14        1.17      0.86 o 
  -5  -3   4       20.67       21.55      3.04 o 
  -4  -3   4      125.68      139.09      3.05 o 
  -3  -3   4       30.82       41.16      1.18 o 
  -2  -3   4      797.76      926.12     13.85 o 
  -1  -3   4        5.22        3.61      0.34 o 
   0  -3   4      176.24      221.52      3.72 o 
   1  -3   4      148.96      152.67      5.04 o 
   2  -3   4     2602.65     2458.61     75.57 o 
   3  -3   4      565.68      559.36     10.49 o 
   4  -3   4       14.98       18.48      0.82 o 
   5  -3   4      159.71      157.89      3.25 o 
   6  -3   4       59.64       62.04      2.37 o 
   7  -3   4        0.42       -0.32      0.97 o 
   8  -3   4        2.38        4.27      1.40 o 
  -8  -2   4        0.58        2.10      1.17 o 
  -7  -2   4        0.38        0.70      0.86 o 
  -6  -2   4      151.47      148.89      6.39 o 
  -5  -2   4      319.41      313.52      5.40 o 
  -4  -2   4      209.29      215.84      3.95 o 
  -3  -2   4     1386.66     1443.89     21.27 o 
  -2  -2   4      308.21      299.71      4.89 o 
  -1  -2   4      426.31      468.59      7.23 o 
   0  -2   4        4.77        6.53      0.75 o 
   1  -2   4      267.07      299.97      6.48 o 
   2  -2   4      196.49      221.04      4.57 o 
   3  -2   4       22.49       22.54      0.85 o 
   4  -2   4        1.05        0.79      0.29 o 
   5  -2   4       17.19       16.91      0.88 o 
   6  -2   4       12.44       13.12      0.98 o 
   7  -2   4        0.86        2.99      2.84 o 
   8  -2   4       61.90       65.32      4.01 o 
  -8  -1   4       80.68       83.17      4.91 o 
  -7  -1   4       37.30       36.76      2.96 o 
  -6  -1   4      208.95      204.77      7.44 o 
  -5  -1   4      233.84      240.63      8.22 o 
  -4  -1   4        0.14        0.13      0.34 o 
  -3  -1   4       75.64       71.30      1.53 o 
  -2  -1   4      273.70      281.77      4.55 o 
  -1  -1   4       35.18       47.64      1.52 o 
   0  -1   4      130.70      128.39      2.34 o 
   1  -1   4       26.53       17.27      0.64 o 
   2  -1   4      522.97      497.13      7.79 o 
   3  -1   4      837.79      851.96     15.56 o 
   4  -1   4       85.10       86.23      2.07 o 
   5  -1   4       73.60       68.65      2.30 o 
   6  -1   4       48.49       51.33      1.68 o 
   7  -1   4       48.58       49.64      1.79 o 
   8  -1   4        4.72        5.53      1.56 o 
  -8   0   4       38.49       39.17      3.19 o 
  -7   0   4        0.54        0.35      0.44 o 
  -6   0   4      174.39      180.56      7.67 o 
  -5   0   4      172.98      166.20      4.79 o 
  -4   0   4       59.33       62.30      1.38 o 
  -3   0   4        5.75        4.31      0.47 o 
  -2   0   4      445.74      423.06      6.54 o 
  -1   0   4        7.00        6.67      0.37 o 
   0   0   4      194.22      217.51      3.64 o 
   1   0   4      209.72      194.36      3.38 o 
   2   0   4     1719.04     1657.21     24.27 o 
   3   0   4      538.96      520.93      8.29 o 
   4   0   4        1.22        1.19      0.37 o 
   5   0   4      106.26      107.18      2.55 o 
   6   0   4        8.56        7.75      0.69 o 
   7   0   4       24.38       26.57      1.73 o 
   8   0   4       37.62       35.12      3.19 o 
  -8   1   4       31.71       31.07      2.73 o 
  -7   1   4        9.72        9.89      0.95 o 
  -6   1   4      197.60      194.47      5.92 o 
  -5   1   4      266.64      258.64     12.23 o 
  -4   1   4        2.77        2.26      0.44 o 
  -3   1   4     1050.20     1089.18     19.58 o 
  -2   1   4     1427.80     1594.44     41.04 o 
  -1   1   4      140.77      141.27      3.49 o 
   0   1   4       68.12       62.63      1.41 o 
   1   1   4      684.06      753.62     11.40 o 
   2   1   4       42.19       54.62      1.42 o 
   3   1   4        9.89        9.66      0.64 o 
   4   1   4       89.98       94.69      2.68 o 
   5   1   4        0.04        0.19      0.27 o 
   6   1   4       24.67       23.68      1.14 o 
   7   1   4       18.69       21.71      1.65 o 
  -9   2   4        2.19        2.41      1.09 o 
  -8   2   4       20.67       20.31      1.43 o 
  -7   2   4        0.03        0.07      0.37 o 
  -6   2   4      190.26      189.09      7.98 o 
  -5   2   4      224.73      238.26      5.31 o 
  -4   2   4       62.34       64.32      1.98 o 
  -3   2   4      493.21      503.72      9.60 o 
  -2   2   4      314.25      374.23      5.89 o 
  -1   2   4      686.65      706.36     10.65 o 
   0   2   4      384.76      410.27      6.50 o 
   1   2   4       95.58       95.50      2.02 o 
   2   2   4      406.08      394.10      6.45 o 
   3   2   4      139.38      123.93      3.11 o 
   4   2   4       67.58       64.99      1.76 o 
   5   2   4      278.47      269.91      5.05 o 
   6   2   4       52.47       53.69      2.48 o 
   7   2   4        7.32        8.46      1.18 o 
  -9   3   4        0.07       -0.23      0.62 o 
  -8   3   4      187.17      186.54      5.03 o 
  -7   3   4        4.87        3.96      0.82 o 
  -6   3   4      892.61      910.49     17.22 o 
  -5   3   4      477.01      467.09      9.33 o 
  -4   3   4      317.87      345.97      6.99 o 
  -3   3   4        7.17       12.44      0.53 o 
  -2   3   4     1558.45     1560.65     51.14 o 
  -1   3   4      247.96      270.08      4.51 o 
   0   3   4        2.44        0.81      0.28 o 
   1   3   4        1.14        0.67      0.22 o 
   2   3   4      441.98      424.46      6.94 o 
   3   3   4      300.70      305.92      6.36 o 
   4   3   4       18.92       18.15      0.99 o 
   5   3   4       56.35       57.48      2.48 o 
   6   3   4        4.49        3.19      0.90 o 
   7   3   4       41.52       40.35      2.34 o 
  -9   4   4        7.41        7.71      1.48 o 
  -8   4   4      137.54      134.95      5.76 o 
  -7   4   4       89.89       87.73      2.92 o 
  -6   4   4        0.33        0.86      0.41 o 
  -5   4   4      121.35      112.85      3.08 o 
  -4   4   4      672.55      715.58     10.92 o 
  -3   4   4      795.23      820.65     13.04 o 
  -2   4   4        3.64        0.29      0.19 o 
  -1   4   4       13.92       20.69      0.79 o 
   0   4   4      123.36      125.60      2.53 o 
   1   4   4      101.37      108.36      2.35 o 
   2   4   4        1.24        1.30      0.32 o 
   3   4   4        7.54        9.83      0.71 o 
   4   4   4      339.88      334.77     11.21 o 
   5   4   4       29.74       26.03      1.70 o 
   6   4   4        6.07        6.19      1.25 o 
  -8   5   4       36.96       40.81      2.96 o 
  -7   5   4       34.66       34.73      2.57 o 
  -6   5   4       10.60        9.98      1.48 o 
  -5   5   4        4.78        5.78      0.65 o 
  -4   5   4       49.54       51.16      1.37 o 
  -3   5   4      150.42      157.29      3.01 o 
  -2   5   4       27.24       25.40      0.96 o 
  -1   5   4       34.34       34.48      1.13 o 
   0   5   4       53.74       50.34      2.67 o 
   1   5   4      610.56      581.38      9.28 o 
   2   5   4      388.98      383.63      7.15 o 
   3   5   4       71.31       73.72      2.78 o 
   4   5   4       34.67       37.69      2.80 o 
   5   5   4       50.95       53.65      3.66 o 
   6   5   4       53.25       60.20      4.05 o 
  -8   6   4        0.80        1.17      0.86 o 
  -7   6   4       69.13       66.11      3.66 o 
  -6   6   4      132.67      127.94      5.30 o 
  -5   6   4      155.58      154.35      3.87 o 
  -4   6   4       65.70       65.39      1.67 o 
  -3   6   4        8.85        7.13      0.54 o 
  -2   6   4      247.86      225.65      4.12 o 
  -1   6   4      122.74      107.97      2.43 o 
   0   6   4       68.47       63.70      1.72 o 
   1   6   4      156.66      132.10      2.85 o 
   2   6   4       27.82       26.50      1.59 o 
   3   6   4        6.39        6.31      1.05 o 
   4   6   4        1.29        1.54      0.71 o 
   5   6   4       62.65       63.41      5.22 o 
  -8   7   4       35.04       36.60      2.96 o 
  -7   7   4      201.20      196.24      7.48 o 
  -6   7   4       17.75       16.35      1.87 o 
  -5   7   4        7.61        8.18      1.32 o 
  -4   7   4       23.26       23.11      0.99 o 
  -3   7   4      324.88      316.23      5.54 o 
  -2   7   4      560.49      512.50      8.37 o 
  -1   7   4       80.33       69.35      1.87 o 
   0   7   4      211.95      194.57      3.84 o 
   1   7   4      598.02      546.46     12.89 o 
   2   7   4        5.37        6.60      0.93 o 
   3   7   4       27.12       24.24      1.99 o 
   4   7   4       28.12       28.95      1.98 o 
   5   7   4       51.74       50.77      2.78 o 
  -8   8   4        8.11        8.33      1.71 o 
  -7   8   4        0.52       -0.16      0.86 o 
  -6   8   4       77.44       79.20      4.21 o 
  -5   8   4       27.22       25.07      2.26 o 
  -4   8   4      327.60      332.34      7.35 o 
  -3   8   4       21.75       23.23      1.09 o 
  -2   8   4      961.96      925.32     14.38 o 
  -1   8   4       38.85       35.30      1.35 o 
   0   8   4       81.66       61.45      2.48 o 
   1   8   4      219.90      224.21     12.19 o 
   2   8   4       99.17       91.89      3.41 o 
   3   8   4       27.61       27.95      2.76 o 
   4   8   4      120.66      115.43      4.32 o 
  -7   9   4      228.29      237.12      8.96 o 
  -6   9   4        0.92        1.17      0.86 o 
  -5   9   4       42.89       44.93      2.96 o 
  -4   9   4      584.85      607.44     17.68 o 
  -3   9   4        1.48        2.48      0.63 o 
  -2   9   4        1.58        0.39      0.36 o 
  -1   9   4      190.32      168.25      4.71 o 
   0   9   4       76.74       66.03      2.73 o 
   1   9   4        1.75        3.07      0.80 o 
   2   9   4        3.88        3.50      0.88 o 
   3   9   4        6.26        5.70      1.13 o 
  -6  10   4        8.02       10.59      1.71 o 
  -5  10   4       26.47       29.12      2.49 o 
  -4  10   4       43.71       46.02      3.04 o 
  -3  10   4       11.29       10.22      1.06 o 
  -2  10   4       27.70       27.80      2.41 o 
  -1  10   4        0.07        0.23      0.70 o 
   0  10   4       17.46       16.78      1.46 o 
   1  10   4       19.31       18.29      1.60 o 
   2  10   4       53.21       51.33      6.93 o 
  -5  11   4        4.30        4.67      1.32 o 
  -4  11   4        1.44        1.25      0.93 o 
  -3  11   4       19.12       22.19      2.26 o 
  -2  11   4        5.41        5.14      1.32 o 
  -1  11   4        1.33        0.70      0.86 o 
   0  11   4      148.92      161.27      7.48 o 
  -1 -11   5       46.33       44.54      3.74 o 
   0 -11   5       13.77       10.90      2.10 o 
   1 -11   5       28.15       25.15      2.88 o 
   2 -11   5        7.33        9.89      1.95 o 
   3 -11   5        0.22        0.00      0.86 o 
   4 -11   5        3.56        4.28      0.84 o 
   5 -11   5       11.77       10.07      1.21 o 
  -2 -10   5       96.44       97.81      5.45 o 
  -1 -10   5        0.19        0.70      0.93 o 
   0 -10   5       16.08       19.08      2.34 o 
   1 -10   5       23.87       25.39      2.65 o 
   2 -10   5      727.08      690.88     21.49 o 
   3 -10   5       22.42       24.08      2.18 o 
   4 -10   5      146.51      133.42      4.40 o 
   5 -10   5       36.49       38.30      2.17 o 
   6 -10   5      289.15      275.03     12.15 o 
  -4  -9   5        7.86        7.58      1.18 o 
  -3  -9   5       68.94       68.51      2.97 o 
  -2  -9   5       22.49       23.80      1.64 o 
  -1  -9   5      140.88      144.30      6.54 o 
   0  -9   5      266.23      258.07      9.73 o 
   1  -9   5       34.26       31.93      2.80 o 
   2  -9   5       13.90       12.62      1.08 o 
   3  -9   5        3.22        2.53      0.66 o 
   4  -9   5      350.35      341.64      7.93 o 
   5  -9   5      186.26      188.56      7.40 o 
   6  -9   5        1.04        1.79      0.72 o 
  -4  -8   5      143.39      144.59      4.62 o 
  -3  -8   5      449.15      468.17     12.93 o 
  -2  -8   5       61.40       66.92      4.21 o 
  -1  -8   5        0.84        0.58      0.49 o 
   0  -8   5       61.03       47.81      3.19 o 
   1  -8   5       24.75       17.14      1.09 o 
   2  -8   5       82.62       82.54      6.04 o 
   3  -8   5        2.62        2.09      0.58 o 
   4  -8   5       52.66       53.49      3.89 o 
   5  -8   5        3.86        3.20      0.71 o 
   6  -8   5       24.11       25.57      2.02 o 
   7  -8   5      119.73      116.34      4.06 o 
  -5  -7   5       23.77       27.72      2.80 o 
  -4  -7   5       66.25       76.33      2.99 o 
  -3  -7   5       15.82       15.44      3.19 o 
  -2  -7   5       21.69       17.11      1.24 o 
  -1  -7   5       37.18       51.82      2.08 o 
   0  -7   5        9.99       10.01      0.66 o 
   1  -7   5        0.17        0.05      0.33 o 
   2  -7   5      246.06      232.58      5.45 o 
   3  -7   5       72.10       69.63      2.45 o 
   4  -7   5      189.10      181.19      4.72 o 
   5  -7   5      315.18      307.23      7.23 o 
   6  -7   5        6.04        5.85      0.88 o 
   7  -7   5        0.21        0.04      0.82 o 
  -6  -6   5       12.90        9.50      1.95 o 
  -5  -6   5        3.37        3.19      1.17 o 
  -4  -6   5       81.65       89.08      3.13 o 
  -3  -6   5      296.70      292.83      6.91 o 
  -2  -6   5        0.04        0.25      0.35 o 
  -1  -6   5       57.58       68.46      1.72 o 
   0  -6   5      161.61      157.01      3.08 o 
   1  -6   5      190.18      196.10      3.92 o 
   2  -6   5      403.14      408.33      8.44 o 
   3  -6   5        0.87        1.59      0.51 o 
   4  -6   5        4.93        5.75      1.44 o 
   5  -6   5      155.75      151.27      7.98 o 
   6  -6   5       82.37       78.50      2.93 o 
   7  -6   5       16.35       17.83      3.15 o 
   8  -6   5       30.51       29.51      1.91 o 
  -6  -5   5      116.62      112.06      5.92 o 
  -5  -5   5       61.52       58.25      3.74 o 
  -4  -5   5      153.22      153.01      4.25 o 
  -3  -5   5      558.25      577.98     16.20 o 
  -2  -5   5       75.33       80.19      1.97 o 
  -1  -5   5       52.24       48.12      1.35 o 
   0  -5   5      167.15      170.45      3.21 o 
   1  -5   5       35.74       45.37      1.25 o 
   2  -5   5      538.86      594.77      9.31 o 
   3  -5   5        7.07        4.50      0.63 o 
   4  -5   5      153.58      177.20      7.01 o 
   5  -5   5       86.46       80.45      2.76 o 
   6  -5   5      203.18      201.49      5.29 o 
   7  -5   5       16.75       18.77      1.52 o 
   8  -5   5        3.71        3.64      0.85 o 
  -7  -4   5       44.52       40.34      3.50 o 
  -6  -4   5        0.74        0.23      0.86 o 
  -5  -4   5       33.61       32.24      2.65 o 
  -4  -4   5       60.20       56.13      2.11 o 
  -3  -4   5       62.37       58.17      1.55 o 
  -2  -4   5        1.49        2.56      0.37 o 
  -1  -4   5        0.31        2.85      0.52 o 
   0  -4   5      176.12      212.67      3.77 o 
   1  -4   5      564.05      573.59      8.93 o 
   2  -4   5      209.37      194.34      3.52 o 
   3  -4   5       14.01       12.22      0.66 o 
   4  -4   5      274.56      267.44      5.89 o 
   5  -4   5      254.07      250.15      5.87 o 
   6  -4   5        5.08        7.09      1.17 o 
   7  -4   5       41.26       38.06      1.95 o 
   8  -4   5        4.07        4.03      0.83 o 
  -7  -3   5        7.46        3.43      1.32 o 
  -6  -3   5        2.69        1.71      1.01 o 
  -5  -3   5       36.95       34.73      2.65 o 
  -4  -3   5      258.22      255.52      4.58 o 
  -3  -3   5      435.43      428.16      8.28 o 
  -2  -3   5      294.85      294.13      4.95 o 
  -1  -3   5      776.05      878.57     13.23 o 
   0  -3   5        0.31        0.78      0.21 o 
   1  -3   5      177.39      205.20      3.83 o 
   2  -3   5      236.22      246.70      4.29 o 
   3  -3   5       81.03       86.93      2.00 o 
   4  -3   5       64.23       65.96      1.77 o 
   5  -3   5       57.35       56.60      1.86 o 
   6  -3   5        2.11        2.48      0.60 o 
   7  -3   5        5.29        5.94      0.88 o 
   8  -3   5       41.75       40.44      2.88 o 
  -8  -2   5       14.37       15.03      2.26 o 
  -7  -2   5      108.06      102.95      5.45 o 
  -6  -2   5      234.47      213.99      8.33 o 
  -5  -2   5       48.39       53.63      2.26 o 
  -4  -2   5      498.26      515.15      8.23 o 
  -3  -2   5      693.56      725.44     11.10 o 
  -2  -2   5      175.70      164.92      3.28 o 
  -1  -2   5       75.91       65.51      1.51 o 
   0  -2   5      290.51      286.51      4.75 o 
   1  -2   5       96.29       79.87      2.61 o 
   2  -2   5       81.71       66.65      2.20 o 
   3  -2   5      224.24      215.49      3.97 o 
   4  -2   5       69.71       67.05      1.83 o 
   5  -2   5       61.32       58.21      1.96 o 
   6  -2   5      105.61      107.78      2.73 o 
   7  -2   5       27.38       31.70      1.79 o 
   8  -2   5       26.08       26.25      1.72 o 
  -8  -1   5       96.48       94.85      5.37 o 
  -7  -1   5       39.46       41.27      3.19 o 
  -6  -1   5       12.64       15.23      1.12 o 
  -5  -1   5      165.93      164.03     14.68 o 
  -4  -1   5       44.68       45.70      1.21 o 
  -3  -1   5       11.02       15.58      0.62 o 
  -2  -1   5      158.75      168.98      4.00 o 
  -1  -1   5       45.97       59.44      1.39 o 
   0  -1   5        7.80       17.00      0.67 o 
   1  -1   5      391.28      407.19      6.56 o 
   2  -1   5      517.82      541.11      8.56 o 
   3  -1   5      688.99      667.06     10.48 o 
   4  -1   5      304.04      295.25      5.52 o 
   5  -1   5       23.69       28.02      1.21 o 
   6  -1   5        6.53        6.66      0.68 o 
   7  -1   5       20.18       19.63      1.18 o 
   8  -1   5       14.05        9.97      1.95 o 
  -8   0   5       36.82       35.12      3.04 o 
  -7   0   5      136.81      132.39      4.71 o 
  -6   0   5       23.31       21.48      1.29 o 
  -5   0   5      269.68      262.97      7.01 o 
  -4   0   5      306.86      311.54      6.57 o 
  -3   0   5       38.14       32.81      3.39 o 
  -2   0   5      366.52      376.25      7.18 o 
  -1   0   5      863.07      957.78     14.26 o 
   0   0   5       78.29       70.15      2.00 o 
   1   0   5       37.16       29.91      0.99 o 
   2   0   5      126.18      141.55      2.85 o 
   3   0   5      112.82      119.78      3.13 o 
   4   0   5       10.42       14.01      1.32 o 
   5   0   5        5.49        5.45      0.57 o 
   6   0   5        9.07        9.22      0.77 o 
   7   0   5       11.61        9.64      1.21 o 
  -8   1   5        5.32        6.07      1.40 o 
  -7   1   5       66.44       66.42      4.52 o 
  -6   1   5       16.42       13.61      1.06 o 
  -5   1   5        2.75        4.17      0.63 o 
  -4   1   5     1192.92     1287.46     23.34 o 
  -3   1   5      927.43      975.43     17.82 o 
  -2   1   5     1274.97     1422.54     20.87 o 
  -1   1   5        1.63        0.59      0.21 o 
   0   1   5     1042.69     1168.50     17.35 o 
   1   1   5      148.35      145.54      2.83 o 
   2   1   5      537.19      569.65      9.05 o 
   3   1   5      552.10      570.22      9.19 o 
   4   1   5       39.97       35.60      1.29 o 
   5   1   5        0.36        0.41      0.31 o 
   6   1   5       92.63       92.01      3.44 o 
   7   1   5       70.24       70.12      3.85 o 
  -8   2   5       47.42       46.88      2.22 o 
  -7   2   5        5.18        6.31      1.36 o 
  -6   2   5      134.56      143.39      4.09 o 
  -5   2   5      121.91      105.53      3.35 o 
  -4   2   5     1430.56     1433.67     30.92 o 
  -3   2   5       69.62       72.12      3.00 o 
  -2   2   5      400.11      490.35     10.12 o 
  -1   2   5      154.15      184.07      3.31 o 
   0   2   5     1519.70     1691.33     24.78 o 
   1   2   5      600.05      633.56     10.54 o 
   2   2   5       15.05       26.62      1.50 o 
   3   2   5      206.69      184.72      3.66 o 
   4   2   5      215.46      213.43      4.22 o 
   5   2   5       44.62       45.82      1.60 o 
   6   2   5       30.76       36.48      3.47 o 
   7   2   5        4.25        4.40      1.02 o 
  -8   3   5        0.03        0.16      0.50 o 
  -7   3   5       67.97       65.47      2.50 o 
  -6   3   5       43.19       43.35      1.84 o 
  -5   3   5      271.98      254.51      7.13 o 
  -4   3   5      334.24      325.12      6.77 o 
  -3   3   5      261.33      255.16      4.43 o 
  -2   3   5      565.62      556.79      8.66 o 
  -1   3   5      106.09       93.03      2.02 o 
   0   3   5        1.45        0.36      0.22 o 
   1   3   5        8.16       10.35      0.66 o 
   2   3   5       10.37       10.95      0.93 o 
   3   3   5        2.13        0.99      0.34 o 
   4   3   5        4.81        6.56      0.74 o 
   5   3   5       26.33       24.49      1.68 o 
   6   3   5       54.66       50.72      2.61 o 
  -8   4   5       29.08       31.98      1.82 o 
  -7   4   5       26.44       26.89      1.54 o 
  -6   4   5      116.56      110.50      3.25 o 
  -5   4   5      242.13      245.83      5.59 o 
  -4   4   5       10.84       11.94      0.88 o 
  -3   4   5       36.54       48.16      1.28 o 
  -2   4   5       44.15       43.80      1.25 o 
  -1   4   5      105.43      116.95      2.47 o 
   0   4   5       17.46       25.93      1.23 o 
   1   4   5      126.98      135.86      2.87 o 
   2   4   5       85.37       82.04      2.06 o 
   3   4   5      344.76      346.44      8.65 o 
   4   4   5      171.99      166.45      4.93 o 
   5   4   5       64.20       67.14      2.97 o 
   6   4   5       27.56       31.37      2.15 o 
  -8   5   5        9.07       10.51      1.64 o 
  -7   5   5        7.39        6.98      0.88 o 
  -6   5   5        0.75        1.45      0.55 o 
  -5   5   5      148.82      137.03      3.63 o 
  -4   5   5      462.73      438.27     12.54 o 
  -3   5   5      259.87      254.63      4.49 o 
  -2   5   5       27.15       26.23      1.08 o 
  -1   5   5       65.50       66.21      1.75 o 
   0   5   5       74.15       71.29      1.94 o 
   1   5   5      170.02      160.66      3.32 o 
   2   5   5      235.33      224.03      5.47 o 
   3   5   5      415.20      384.90      8.95 o 
   4   5   5        5.68        7.56      1.56 o 
   5   5   5       68.37       66.31      3.39 o 
  -8   6   5        4.09        5.14      1.32 o 
  -7   6   5       34.41       36.99      2.73 o 
  -5   6   5      431.89      411.79      8.59 o 
  -4   6   5      116.28      101.03      3.47 o 
  -3   6   5       24.93       27.24      1.06 o 
  -2   6   5        0.78        0.15      0.30 o 
  -1   6   5      373.11      362.05      7.81 o 
   0   6   5     1141.82     1068.45     16.37 o 
   1   6   5       37.28       37.19      3.02 o 
   2   6   5      875.21      813.79     16.66 o 
   3   6   5       23.12       15.34      1.95 o 
   4   6   5       12.69       10.69      1.32 o 
   5   6   5        5.98        7.40      1.21 o 
  -8   7   5        5.08        5.22      1.40 o 
  -7   7   5       69.91       71.95      4.05 o 
  -6   7   5       21.28       21.88      2.18 o 
  -5   7   5      443.88      445.20     13.24 o 
  -4   7   5      141.65      150.83      3.93 o 
  -3   7   5       99.08       98.34      2.37 o 
  -2   7   5      550.90      524.12      8.64 o 
  -1   7   5       25.94       25.07      1.14 o 
   0   7   5      761.30      690.34     11.11 o 
   1   7   5       14.28       16.06      3.31 o 
   2   7   5        9.30        5.82      1.05 o 
   3   7   5      218.72      204.59      5.92 o 
   4   7   5      147.11      147.40      4.98 o 
  -7   8   5      422.18      420.28     13.39 o 
  -6   8   5       59.99       64.56      3.82 o 
  -5   8   5      833.73      843.36     22.97 o 
  -4   8   5      176.41      176.46      6.54 o 
  -3   8   5        2.24        3.85      0.54 o 
  -2   8   5       45.27       42.85      1.53 o 
  -1   8   5       79.73       87.72      2.39 o 
   0   8   5       61.94       62.27      2.59 o 
   1   8   5       45.62       36.77      2.69 o 
   2   8   5       15.61       13.70      1.40 o 
   3   8   5       29.41       30.38      3.11 o 
  -7   9   5       98.92       99.05      5.22 o 
  -6   9   5       14.25       14.56      1.95 o 
  -5   9   5       61.91       60.43      3.66 o 
  -4   9   5       48.35       46.57      3.04 o 
  -3   9   5       16.87       20.52      1.38 o 
  -2   9   5       50.26       46.17      1.66 o 
  -1   9   5        4.61        3.99      0.77 o 
   0   9   5        9.62       12.83      1.26 o 
   1   9   5        8.24        7.89      1.10 o 
   2   9   5       22.54       21.93      1.79 o 
  -6  10   5       14.54       15.19      2.10 o 
  -5  10   5        0.66        0.70      0.86 o 
  -4  10   5      105.35      116.03      5.22 o 
  -3  10   5       36.79       45.12      2.12 o 
  -2  10   5       33.08       38.24      2.88 o 
  -1  10   5        9.62        8.41      1.07 o 
   0  10   5       25.22       25.01      1.79 o 
   1  10   5       34.49       37.62      2.28 o 
  -4  11   5      119.86      135.65      6.00 o 
  -3  11   5        7.25        8.33      1.64 o 
  -2  11   5        5.85        7.71      1.56 o 
  -1  11   5       65.47       70.71      4.44 o 
   0 -11   6       86.86       89.71      5.53 o 
   1 -11   6        3.42        2.96      1.40 o 
   2 -11   6       22.13       20.71      2.73 o 
   3 -11   6       39.01       41.43      3.66 o 
   4 -11   6      174.97      178.15      8.88 o 
  -2 -10   6        0.56        1.09      1.09 o 
  -1 -10   6        0.57        1.01      0.93 o 
   0 -10   6       23.76       23.91      2.57 o 
   1 -10   6      294.27      290.15     11.06 o 
   2 -10   6       77.75       77.72      4.83 o 
   3 -10   6        1.82        1.61      0.61 o 
   4 -10   6       68.87       68.79      2.88 o 
   5 -10   6       21.42       21.83      1.65 o 
  -3  -9   6       45.10       44.06      2.37 o 
  -2  -9   6       15.65       14.80      2.02 o 
  -1  -9   6      230.52      253.09      9.73 o 
   0  -9   6       31.20       39.56      3.19 o 
   1  -9   6       22.95       23.98      2.49 o 
   2  -9   6       14.56       12.17      1.56 o 
   3  -9   6        8.60        8.55      0.99 o 
   4  -9   6        0.39        0.13      0.47 o 
   5  -9   6        7.15        5.87      0.95 o 
   6  -9   6       17.56       18.68      1.59 o 
  -4  -8   6       17.03       13.89      1.64 o 
  -3  -8   6       13.10       16.64      2.34 o 
  -2  -8   6       65.91       78.08      2.94 o 
  -1  -8   6       99.94       89.63      3.09 o 
   0  -8   6       10.24       14.25      1.87 o 
   1  -8   6       31.51       33.91      1.63 o 
   2  -8   6       30.86       29.98      1.61 o 
   3  -8   6       33.49       31.63      1.70 o 
   4  -8   6       40.21       39.59      4.98 o 
   5  -8   6       84.53       83.01      3.12 o 
   6  -8   6      114.61      110.62      3.85 o 
   7  -8   6       26.49       27.33      3.04 o 
  -5  -7   6        9.64        7.48      1.64 o 
  -4  -7   6        2.01        1.58      0.65 o 
  -3  -7   6       48.47       58.82      2.48 o 
  -2  -7   6       77.63       86.78      3.03 o 
  -1  -7   6       21.65       20.63      1.32 o 
   0  -7   6        6.38        5.44      0.52 o 
   1  -7   6      166.04      170.86      4.32 o 
   2  -7   6      149.41      144.90      3.94 o 
   3  -7   6       50.13       48.46      2.02 o 
   4  -7   6      234.37      223.03      5.61 o 
   5  -7   6       13.80       14.90      2.22 o 
   6  -7   6       13.30       12.97      1.23 o 
   7  -7   6       30.26       27.25      1.88 o 
  -6  -6   6       38.92       40.81      3.58 o 
  -5  -6   6       19.54       27.57      2.73 o 
  -4  -6   6      235.98      236.40      8.14 o 
  -3  -6   6      378.64      360.13      8.20 o 
  -2  -6   6       95.36       96.98      3.08 o 
  -1  -6   6       93.70      102.26      2.36 o 
   0  -6   6       20.39       20.29      0.98 o 
   1  -6   6       83.54       82.68      1.99 o 
   2  -6   6       20.24       21.10      1.23 o 
   3  -6   6       36.69       35.76      1.99 o 
   4  -6   6       31.01       31.64      1.66 o 
   5  -6   6       20.08       20.06      2.49 o 
   6  -6   6       13.53       14.88      1.48 o 
   7  -6   6        5.49        4.61      0.86 o 
  -6  -5   6       73.85       76.47      4.83 o 
  -5  -5   6       14.11       14.09      2.02 o 
  -4  -5   6        4.84        3.99      0.69 o 
  -3  -5   6        9.34       11.17      0.99 o 
  -2  -5   6      231.03      225.47      4.62 o 
  -1  -5   6      188.88      173.76      3.90 o 
   0  -5   6       64.83       72.43      1.83 o 
   1  -5   6        1.20        1.07      0.28 o 
   2  -5   6      311.39      321.09      5.50 o 
   3  -5   6      683.97      655.72     12.93 o 
   4  -5   6       15.17       13.76      1.08 o 
   5  -5   6        6.45        8.04      0.93 o 
   6  -5   6       67.01       67.67      2.65 o 
   7  -5   6       66.03       63.42      2.73 o 
  -7  -4   6       47.22       40.88      3.58 o 
  -6  -4   6      185.71      174.98      7.71 o 
  -5  -4   6        3.71        2.96      1.09 o 
  -4  -4   6       93.15       81.65      2.69 o 
  -3  -4   6      421.29      411.15      6.89 o 
  -2  -4   6      351.35      325.48      5.57 o 
  -1  -4   6       38.93       41.75      1.27 o 
   0  -4   6      371.72      376.94      6.22 o 
   1  -4   6      140.38      150.18      2.95 o 
   2  -4   6        1.02        0.66      0.26 o 
   3  -4   6       12.48        8.74      0.87 o 
   4  -4   6       60.70       57.71      2.18 o 
   5  -4   6       99.02       99.91      3.17 o 
   6  -4   6       44.55       43.06      2.73 o 
   7  -4   6        1.12        0.73      0.50 o 
  -7  -3   6       53.10       52.64      3.97 o 
  -6  -3   6        0.62        2.34      1.09 o 
  -5  -3   6      297.35      269.98      9.66 o 
  -4  -3   6      250.25      251.51      5.77 o 
  -3  -3   6      519.09      543.20      8.68 o 
  -2  -3   6      540.33      561.40      8.88 o 
  -1  -3   6       35.08       33.67      1.18 o 
   0  -3   6       26.21       29.56      1.09 o 
   1  -3   6       19.47       21.88      0.95 o 
   2  -3   6        0.78        1.63      0.33 o 
   3  -3   6       55.12       52.88      1.54 o 
   4  -3   6        0.02        0.48      0.34 o 
   5  -3   6       26.44       23.98      1.13 o 
   6  -3   6       58.23       49.32      2.21 o 
   7  -3   6       46.13       44.76      2.26 o 
  -7  -2   6       11.89       10.90      1.87 o 
  -6  -2   6      135.27      137.44      6.23 o 
  -5  -2   6       83.99       87.20      2.86 o 
  -4  -2   6       15.24       14.49      1.67 o 
  -3  -2   6       61.56       64.88      2.13 o 
  -2  -2   6       18.15       24.40      1.02 o 
  -1  -2   6        9.75        9.57      0.55 o 
   0  -2   6      151.08      158.28      3.01 o 
   1  -2   6      192.91      217.15      4.74 o 
   2  -2   6       96.01       98.14      2.25 o 
   3  -2   6      884.32      897.24     13.88 o 
   4  -2   6      114.36      104.58      2.54 o 
   5  -2   6      183.57      180.23      3.85 o 
   6  -2   6       91.34       90.30      2.52 o 
   7  -2   6        4.28        5.57      1.64 o 
  -8  -1   6      142.13      141.10      6.85 o 
  -7  -1   6        6.82        5.68      1.40 o 
  -6  -1   6      376.77      382.82     14.72 o 
  -5  -1   6      229.39      233.38      5.53 o 
  -4  -1   6        0.54        0.99      0.43 o 
  -3  -1   6      684.83      697.21     10.73 o 
  -2  -1   6      133.59      104.85      2.96 o 
  -1  -1   6       37.93       49.91      1.31 o 
   0  -1   6     1300.75     1373.59     20.34 o 
   1  -1   6      275.61      283.75      4.91 o 
   2  -1   6       87.53      104.02      2.35 o 
   3  -1   6       29.80       25.93      1.08 o 
   4  -1   6      131.13      137.36      3.09 o 
   5  -1   6       29.23       31.04      1.53 o 
   6  -1   6       26.89       25.36      1.29 o 
   7  -1   6       15.07       15.04      1.11 o 
  -8   0   6      332.91      315.46     11.60 o 
  -7   0   6        1.69        2.02      0.66 o 
  -6   0   6        9.04       14.14      2.69 o 
  -5   0   6      182.98      185.13      4.61 o 
  -4   0   6        3.00        2.61      0.52 o 
  -3   0   6      710.39      733.09     19.08 o 
  -2   0   6     2365.91     2571.16     37.55 o 
  -1   0   6        0.87        0.55      0.55 o 
   0   0   6     1486.18     1743.01     32.02 o 
   1   0   6       19.06       24.08      0.94 o 
   2   0   6      727.58      793.75     12.33 o 
   3   0   6       41.34       42.37      1.45 o 
   4   0   6      660.89      663.75     12.18 o 
   5   0   6      122.71      120.86      2.95 o 
   6   0   6        0.37        0.51      0.41 o 
   7   0   6        1.93        1.78      1.44 o 
  -8   1   6        8.10       11.06      1.87 o 
  -7   1   6       12.35       13.11      1.18 o 
  -6   1   6       30.42       28.20      1.56 o 
  -5   1   6        7.76       13.24      1.05 o 
  -4   1   6       30.37       26.80      1.32 o 
  -3   1   6       27.84       26.95      1.29 o 
  -2   1   6      156.02      158.39      3.19 o 
  -1   1   6       61.85       57.10      1.45 o 
   0   1   6        3.83        9.49      1.16 o 
   1   1   6        5.73        8.97      0.63 o 
   2   1   6      432.32      456.97      7.57 o 
   3   1   6      550.77      545.49      8.99 o 
   4   1   6       22.76       24.10      1.13 o 
   5   1   6       50.42       54.01      2.62 o 
   6   1   6       53.82       52.79      2.62 o 
   7   1   6       18.20       19.57      1.73 o 
  -8   2   6       48.52       47.53      2.30 o 
  -7   2   6        2.49        1.91      0.66 o 
  -6   2   6        2.52        1.97      0.58 o 
  -5   2   6      142.82      136.48      3.71 o 
  -4   2   6       31.86       33.48      1.51 o 
  -3   2   6      266.29      242.23      5.40 o 
  -2   2   6     1621.10     1611.18     29.54 o 
  -1   2   6      573.66      600.70      9.42 o 
   0   2   6       11.91       18.41      0.82 o 
   1   2   6       99.18      127.84      2.74 o 
   2   2   6      174.39      173.63      3.52 o 
   3   2   6       38.03       39.19      1.43 o 
   4   2   6       23.43       23.53      1.16 o 
   5   2   6       18.38       19.84      1.59 o 
   6   2   6        0.01        0.12      0.58 o 
  -8   3   6       93.91       89.78      3.82 o 
  -7   3   6        5.59        5.30      0.83 o 
  -6   3   6      283.50      263.51      9.03 o 
  -5   3   6       63.04       60.36      2.17 o 
  -4   3   6        1.60        3.10      1.28 o 
  -3   3   6      782.09      761.72     11.68 o 
  -2   3   6      165.55      153.97      2.98 o 
  -1   3   6       95.45      112.37      2.40 o 
   0   3   6       14.48       24.35      1.35 o 
   1   3   6       59.61       67.38      1.82 o 
   2   3   6        0.29        0.54      0.32 o 
   3   3   6       30.14       26.70      1.19 o 
   4   3   6      123.54      124.96      3.01 o 
   5   3   6       63.35       70.38      4.01 o 
   6   3   6      131.07      131.55      4.68 o 
  -8   4   6      140.00      137.85      4.24 o 
  -7   4   6       13.30       14.52      1.83 o 
  -6   4   6        1.66        2.00      0.54 o 
  -5   4   6        9.33        7.56      1.67 o 
  -4   4   6       41.87       34.56      2.18 o 
  -3   4   6        0.01        0.90      0.60 o 
  -2   4   6      574.38      567.24      9.02 o 
  -1   4   6      643.93      636.54     10.08 o 
   0   4   6        0.88        0.77      0.33 o 
   1   4   6      127.68      130.83      2.92 o 
   2   4   6        1.81        1.91      0.74 o 
   3   4   6      507.84      503.52      8.58 o 
   4   4   6      682.24      670.53     14.40 o 
   5   4   6       28.21       33.52      2.17 o 
   6   4   6       83.70       84.47      3.71 o 
  -8   5   6        1.30        1.79      1.01 o 
  -7   5   6       21.37       19.58      1.40 o 
  -6   5   6       61.29       60.22      2.45 o 
  -5   5   6      347.67      330.12      8.45 o 
  -4   5   6      178.38      172.12      6.04 o 
  -3   5   6        1.19        2.47      0.44 o 
  -2   5   6      414.68      387.21      6.56 o 
  -1   5   6      416.59      374.02      8.08 o 
   0   5   6       84.61       86.96      3.43 o 
   1   5   6        0.73        0.59      0.38 o 
   2   5   6      703.89      662.26     10.80 o 
   3   5   6        8.60       10.47      1.23 o 
   4   5   6      534.56      528.82     12.09 o 
   5   5   6        0.10        0.12      0.78 o 
  -8   6   6        7.50        4.75      1.32 o 
  -7   6   6      150.37      146.79      6.31 o 
  -6   6   6        1.21        1.30      0.49 o 
  -5   6   6      419.78      430.09     12.69 o 
  -4   6   6       67.00       63.74      3.31 o 
  -3   6   6     1957.91     1885.33     27.93 o 
  -2   6   6        3.09        5.89      0.61 o 
  -1   6   6      829.78      826.62     13.00 o 
   0   6   6       14.70       16.60      0.96 o 
   1   6   6        4.49        6.02      0.78 o 
   2   6   6       70.03       61.47      3.62 o 
   3   6   6       92.55       99.42      3.74 o 
   4   6   6       81.35       88.43      3.63 o 
  -7   7   6       32.95       34.50      2.80 o 
  -6   7   6      158.05      147.10      6.15 o 
  -5   7   6      100.85       96.60      3.07 o 
  -4   7   6      394.99      385.41     11.95 o 
  -3   7   6      367.42      371.88     11.65 o 
  -2   7   6      166.15      169.24      3.58 o 
  -1   7   6       17.52       16.58      0.97 o 
   0   7   6        0.08       -0.16      0.31 o 
   1   7   6       92.53       93.64      3.47 o 
   2   7   6       40.79       34.54      2.84 o 
   3   7   6       35.17       33.74      2.49 o 
   4   7   6       40.81       42.61      2.54 o 
  -7   8   6       67.13       64.56      4.05 o 
  -6   8   6      192.36      199.35      7.71 o 
  -5   8   6        7.42        9.03      1.48 o 
  -4   8   6       38.35       34.89      2.57 o 
  -3   8   6      161.94      162.01      3.74 o 
  -2   8   6      257.85      276.78      5.30 o 
  -1   8   6       21.33       20.51      1.13 o 
   0   8   6       20.35       21.14      1.51 o 
   1   8   6        0.01       -0.02      0.46 o 
   2   8   6        8.67       11.77      2.06 o 
   3   8   6        0.06       -0.18      0.58 o 
  -6   9   6        4.35        4.59      1.32 o 
  -5   9   6       24.15       26.94      2.41 o 
  -4   9   6        3.61        4.28      1.17 o 
  -3   9   6        0.29        1.32      0.86 o 
  -2   9   6        3.58        3.53      0.72 o 
  -1   9   6       45.20       45.62      2.26 o 
   0   9   6        8.93       10.40      1.18 o 
   1   9   6        4.26        2.92      0.84 o 
   2   9   6        9.31        9.71      1.29 o 
  -5  10   6        3.28        2.96      1.17 o 
  -4  10   6       43.42       47.58      3.27 o 
  -3  10   6       89.00       96.64      4.67 o 
  -2  10   6      169.76      184.01      7.48 o 
  -1  10   6       55.40       63.43      2.81 o 
   0  10   6        2.23        2.30      0.83 o 
   1 -11   7        0.12       -0.08      0.86 o 
   2 -11   7       17.79       20.48      2.80 o 
  -1 -10   7       25.79       20.87      2.57 o 
   0 -10   7        3.82        2.88      1.25 o 
   1 -10   7       63.96       69.93      4.59 o 
   2 -10   7       28.07       30.99      3.04 o 
   3 -10   7       11.96       12.39      2.49 o 
   4 -10   7       18.36       13.12      1.32 o 
  -3  -9   7       17.76       18.16      1.60 o 
  -2  -9   7       15.59       14.17      2.02 o 
  -1  -9   7       25.12       29.28      2.73 o 
   0  -9   7       59.53       61.99      4.05 o 
   1  -9   7       29.46       25.93      2.65 o 
   2  -9   7       85.67       91.60      3.14 o 
   3  -9   7       13.32       13.33      1.25 o 
   4  -9   7        0.37        0.83      0.56 o 
   5  -9   7       54.55       52.28      5.41 o 
  -4  -8   7        3.34        4.67      1.40 o 
  -3  -8   7       54.19       53.48      3.35 o 
  -2  -8   7        1.71        1.72      0.82 o 
  -1  -8   7        0.02        0.16      0.78 o 
   0  -8   7       39.20       39.40      3.04 o 
   1  -8   7       72.62       66.31      2.47 o 
   2  -8   7       78.72       80.12      4.44 o 
   3  -8   7        5.98        6.82      0.92 o 
   4  -8   7       71.47       68.77      2.76 o 
   5  -8   7      140.95      138.82      4.83 o 
   6  -8   7       49.93       52.63      2.58 o 
  -5  -7   7       28.85       26.40      2.88 o 
  -4  -7   7       95.76      108.48      5.61 o 
  -3  -7   7      167.59      184.01      5.15 o 
  -2  -7   7      240.36      239.19      6.08 o 
  -1  -7   7      277.92      273.00      9.73 o 
   0  -7   7        0.05        1.17      0.35 o 
   1  -7   7        1.10        1.28      0.90 o 
   2  -7   7      102.42       98.22      3.12 o 
   3  -7   7        8.55        9.69      0.99 o 
   4  -7   7       14.43       15.04      1.27 o 
   5  -7   7        2.75        2.77      0.74 o 
   6  -7   7       22.91       23.31      1.68 o 
  -5  -6   7       53.95       51.24      3.82 o 
  -4  -6   7      230.87      229.02      8.88 o 
  -3  -6   7        0.02        0.50      0.49 o 
  -2  -6   7      149.70      149.17      4.21 o 
  -1  -6   7      143.65      126.57      2.86 o 
   0  -6   7      436.01      402.69      6.87 o 
   1  -6   7        0.86        1.72      0.38 o 
   2  -6   7      169.25      156.56      4.21 o 
   3  -6   7       49.60       45.94      2.00 o 
   4  -6   7      101.64      102.39      3.34 o 
   5  -6   7      211.82      204.87      8.25 o 
   6  -6   7       13.05       14.86      1.36 o 
   7  -6   7        0.38        1.11      0.63 o 
  -6  -5   7        9.69        8.25      1.87 o 
  -5  -5   7      228.43      217.58      8.80 o 
  -4  -5   7      110.50      100.92      5.06 o 
  -3  -5   7       63.17       48.98      2.03 o 
  -2  -5   7        1.99        0.36      0.30 o 
  -1  -5   7      299.25      278.14      8.49 o 
   0  -5   7       52.47       42.08      1.37 o 
   1  -5   7       70.54       77.38      1.97 o 
   2  -5   7      442.41      447.30      9.53 o 
   3  -5   7        5.09        3.21      0.65 o 
   4  -5   7        3.00        2.13      0.60 o 
   5  -5   7      101.99      103.22      3.41 o 
   6  -5   7        8.45        9.55      1.12 o 
   7  -5   7       20.48       21.07      1.87 o 
  -6  -4   7       86.59       78.65      4.83 o 
  -5  -4   7        2.64        3.11      1.17 o 
  -4  -4   7       11.11       13.63      1.71 o 
  -3  -4   7      446.83      449.26      7.53 o 
  -2  -4   7      407.43      381.66      6.48 o 
  -1  -4   7      599.12      610.75      9.73 o 
   0  -4   7       61.62       56.66      1.59 o 
   1  -4   7        2.65        4.09      0.46 o 
   2  -4   7       12.64       13.56      1.04 o 
   3  -4   7       71.41       69.22      2.58 o 
   4  -4   7        1.00        0.60      0.43 o 
   5  -4   7       40.50       38.23      1.88 o 
   6  -4   7        5.10        6.37      0.90 o 
   7  -4   7       34.65       32.52      2.96 o 
  -7  -3   7       73.63       70.24      4.67 o 
  -6  -3   7        0.34        2.02      1.09 o 
  -5  -3   7       29.41       28.42      2.49 o 
  -4  -3   7      522.56      539.84     25.07 o 
  -3  -3   7      413.01      407.47      6.85 o 
  -2  -3   7      414.66      416.24      7.51 o 
  -1  -3   7        2.91        2.94      0.67 o 
   0  -3   7      140.30      126.91      2.67 o 
   1  -3   7       77.40       71.93      1.84 o 
   2  -3   7       33.67       28.08      1.09 o 
   3  -3   7        2.95        1.96      0.52 o 
   4  -3   7      219.74      220.77      5.10 o 
   5  -3   7      298.54      305.23      7.22 o 
   6  -3   7        9.46       10.19      1.12 o 
   7  -3   7       18.11       18.83      1.51 o 
  -7  -2   7       20.07       17.21      2.34 o 
  -6  -2   7      114.71      121.87      5.92 o 
  -5  -2   7      156.51      159.16      5.37 o 
  -4  -2   7      506.60      507.81     13.51 o 
  -3  -2   7       60.38       56.75      1.56 o 
  -2  -2   7      131.88      142.57      2.89 o 
  -1  -2   7      131.23      127.81      2.65 o 
   0  -2   7       25.63       42.48      1.30 o 
   1  -2   7      142.21      135.84      3.41 o 
   2  -2   7     1229.40     1269.39     19.18 o 
   3  -2   7       14.60       14.56      0.86 o 
   4  -2   7      223.44      230.39      4.58 o 
   5  -2   7       73.06       70.91      2.16 o 
   6  -2   7      223.23      218.13      5.77 o 
   7  -2   7        9.46       10.30      1.19 o 
  -7  -1   7      251.62      243.74      9.58 o 
  -6  -1   7      217.72      207.38      6.11 o 
  -5  -1   7       20.48       21.68      1.38 o 
  -4  -1   7        0.04        0.19      0.37 o 
  -3  -1   7      568.43      566.91     15.42 o 
  -2  -1   7      387.41      373.58      6.21 o 
  -1  -1   7      504.91      527.17      8.42 o 
   0  -1   7      321.36      321.08     10.79 o 
   1  -1   7       19.26       23.21      1.16 o 
   2  -1   7      156.72      176.90      3.59 o 
   3  -1   7       71.83       74.97      2.09 o 
   4  -1   7       37.76       38.62      1.48 o 
   5  -1   7        1.37        2.09      1.04 o 
   6  -1   7      151.90      147.41      3.62 o 
   7  -1   7       47.92       45.38      2.28 o 
  -8   0   7       45.72       50.77      3.89 o 
  -7   0   7       58.53       57.49      2.50 o 
  -6   0   7      103.07      106.90      3.41 o 
  -5   0   7       19.61       17.52      1.21 o 
  -4   0   7        2.35        1.48      0.50 o 
  -3   0   7       71.40       80.46      2.53 o 
  -2   0   7      133.50      140.77      2.79 o 
  -1   0   7        1.36        2.10      0.37 o 
   0   0   7      136.73      142.45      3.58 o 
   1   0   7       21.48       16.43      0.85 o 
   2   0   7      399.54      397.01      7.62 o 
   3   0   7      296.76      287.66      5.36 o 
   4   0   7        3.69        4.71      0.62 o 
   5   0   7       80.73       83.94      2.45 o 
   6   0   7      127.81      126.61      7.21 o 
   7   0   7        7.97        8.77      1.29 o 
  -8   1   7      494.17      483.67     15.96 o 
  -7   1   7       23.29       24.37      1.62 o 
  -6   1   7      819.34      785.03     15.42 o 
  -5   1   7       84.54       74.92      2.61 o 
  -4   1   7      357.98      356.56      7.62 o 
  -3   1   7      118.27      112.13      3.17 o 
  -2   1   7     1474.21     1463.08     27.01 o 
  -1   1   7       33.19       27.50      1.03 o 
   0   1   7      195.48      199.44      3.82 o 
   1   1   7      511.58      500.27      8.25 o 
   2   1   7        6.35        4.09      0.54 o 
   3   1   7        5.17        4.82      0.59 o 
   4   1   7        0.91        1.40      0.46 o 
   5   1   7       13.14       13.30      0.97 o 
   6   1   7        6.04        7.47      1.24 o 
  -8   2   7      499.02      497.06     11.21 o 
  -7   2   7      101.46      105.79      3.54 o 
  -6   2   7      259.28      254.56      6.16 o 
  -5   2   7        9.21        8.98      1.05 o 
  -4   2   7      582.73      574.69     11.42 o 
  -3   2   7      274.66      261.29      5.89 o 
  -2   2   7       65.54       55.33      1.48 o 
  -1   2   7      174.25      167.49      4.21 o 
   0   2   7      242.47      227.13      4.91 o 
   1   2   7        0.60        1.58      0.41 o 
   2   2   7      196.44      205.28      4.14 o 
   3   2   7      231.92      236.68      4.73 o 
   4   2   7        3.31        2.77      0.87 o 
   5   2   7       17.56       16.84      1.54 o 
   6   2   7        5.56        5.86      1.18 o 
  -8   3   7       41.58       46.80      2.92 o 
  -7   3   7       18.22       20.01      1.46 o 
  -6   3   7        1.00        1.05      0.52 o 
  -5   3   7        1.99        2.50      0.60 o 
  -4   3   7        6.17        5.11      0.69 o 
  -3   3   7        0.70        1.04      0.43 o 
  -2   3   7      101.87      101.65      2.28 o 
  -1   3   7      138.80      129.46      2.79 o 
   0   3   7      169.69      189.93      4.61 o 
   1   3   7        2.20        3.45      0.48 o 
   2   3   7       16.95       15.17      0.94 o 
   3   3   7      139.98      139.98      3.29 o 
   4   3   7        5.22        4.79      0.66 o 
   5   3   7      101.42      105.26      4.04 o 
   6   3   7      459.16      467.50     11.45 o 
  -8   4   7       60.84       66.23      2.84 o 
  -7   4   7       19.66       21.32      1.51 o 
  -6   4   7       72.82       73.38      3.66 o 
  -5   4   7      133.08      123.22      3.58 o 
  -4   4   7       66.70       65.37      2.38 o 
  -3   4   7      815.09      788.30     15.13 o 
  -2   4   7      322.45      305.28      5.37 o 
  -1   4   7      606.77      584.20      9.48 o 
   0   4   7      320.67      304.68      5.53 o 
   1   4   7     1370.47     1303.87     19.89 o 
   2   4   7       35.55       37.00      2.52 o 
   3   4   7       93.00       93.42      2.56 o 
   4   4   7       50.20       54.04      3.62 o 
   5   4   7       12.77       14.13      1.60 o 
  -7   5   7      228.63      238.30      8.72 o 
  -6   5   7        2.44        2.30      0.62 o 
  -5   5   7       66.39       60.86      2.49 o 
  -4   5   7       57.77       53.34      2.12 o 
  -3   5   7       93.98       91.95      2.92 o 
  -2   5   7      916.73      840.98     13.13 o 
  -1   5   7      852.97      797.17     12.59 o 
   0   5   7       46.29       48.57      1.66 o 
   1   5   7      477.94      482.52      8.29 o 
   2   5   7       29.66       29.28      1.33 o 
   3   5   7        4.27        4.58      0.93 o 
   4   5   7       26.79       27.66      2.03 o 
   5   5   7       58.06       73.73      3.49 o 
  -7   6   7        0.20        0.00      0.78 o 
  -6   6   7      198.73      193.24      5.41 o 
  -5   6   7       15.66       14.94      1.15 o 
  -4   6   7      182.65      167.11      4.46 o 
  -3   6   7       80.49       82.61      2.78 o 
  -2   6   7      375.91      374.87      6.59 o 
  -1   6   7       26.65       26.26      1.19 o 
   0   6   7       34.69       33.16      1.39 o 
   1   6   7       93.49       89.83      3.39 o 
   2   6   7       21.43       24.17      1.73 o 
   3   6   7       54.89       58.92      2.83 o 
   4   6   7       19.97       19.05      2.30 o 
  -7   7   7        4.11        2.26      1.09 o 
  -6   7   7        1.44        1.95      1.01 o 
  -5   7   7      226.69      225.32      5.61 o 
  -4   7   7      120.71      114.44      3.49 o 
  -3   7   7        0.08        0.50      0.47 o 
  -2   7   7      184.10      182.96      3.86 o 
  -1   7   7      257.76      258.85      5.09 o 
   0   7   7       93.11       98.48      2.67 o 
   1   7   7        0.60        1.01      0.70 o 
   2   7   7        7.81        7.16      1.08 o 
   3   7   7        0.83        0.67      0.73 o 
  -6   8   7        3.55        3.19      1.25 o 
  -5   8   7       27.00       26.87      2.49 o 
  -4   8   7        4.32        4.46      1.21 o 
  -3   8   7        0.81        1.41      0.58 o 
  -2   8   7       43.81       45.52      1.68 o 
  -1   8   7        3.43        4.58      0.68 o 
   0   8   7        0.13        0.53      0.54 o 
   1   8   7       45.34       49.21      2.53 o 
   2   8   7       74.34       75.19      3.33 o 
  -6   9   7        9.37        9.66      1.71 o 
  -5   9   7        2.88        2.73      1.17 o 
  -4   9   7        9.42       10.43      1.64 o 
  -3   9   7       18.58       19.62      2.10 o 
  -2   9   7       45.70       51.62      1.90 o 
  -1   9   7      125.48      129.44      4.21 o 
   0   9   7       84.72       96.07      3.65 o 
   1   9   7       40.02       47.70      2.62 o 
  -4  10   7      161.84      184.95      7.40 o 
  -3  10   7        2.26        3.43      1.25 o 
  -1  10   7       89.43      100.17      3.74 o 
  -1 -10   8       84.31       90.88      5.45 o 
   0 -10   8       35.82       37.15      3.43 o 
   1 -10   8        0.74        1.17      1.09 o 
   2 -10   8        0.80        1.79      1.17 o 
   3 -10   8       15.49       11.91      1.24 o 
  -2  -9   8       16.08       19.62      2.34 o 
  -1  -9   8        0.17        0.23      0.93 o 
   0  -9   8        2.65        5.06      1.48 o 
   1  -9   8        4.82        7.32      1.64 o 
   2  -9   8       97.26       93.88      3.31 o 
   3  -9   8       39.77       37.69      2.26 o 
   4  -9   8        9.58       10.12      2.18 o 
   5  -9   8       16.22       15.84      1.48 o 
  -3  -8   8      163.15      164.39      7.16 o 
  -2  -8   8       46.86       54.92      2.53 o 
  -1  -8   8      161.29      159.41      6.93 o 
   0  -8   8      336.22      314.14     11.21 o 
   1  -8   8       29.62       29.70      1.66 o 
   2  -8   8       75.16       74.83      2.84 o 
   3  -8   8        3.41        2.55      0.74 o 
   4  -8   8      227.68      217.18      7.67 o 
   5  -8   8        5.46        4.25      0.90 o 
  -4  -7   8      125.71      124.13      6.15 o 
  -3  -7   8      116.15      104.04      5.30 o 
  -2  -7   8       74.90       75.18      2.89 o 
  -1  -7   8       14.40       10.91      1.10 o 
   0  -7   8       13.82       13.47      1.12 o 
   1  -7   8      306.66      283.18      6.67 o 
   2  -7   8       33.08       28.65      1.62 o 
   3  -7   8       59.47       60.13      2.46 o 
   4  -7   8        3.98        4.29      0.80 o 
   5  -7   8       87.46       88.90      3.34 o 
   6  -7   8       86.14       83.70      3.36 o 
  -5  -6   8        1.64        0.16      0.93 o 
  -4  -6   8       14.93       10.90      1.87 o 
  -3  -6   8      292.60      302.07     10.59 o 
  -2  -6   8       79.82       71.36      4.24 o 
  -1  -6   8      164.61      148.55      3.27 o 
   0  -6   8        0.03        0.76      0.37 o 
   1  -6   8       88.64       81.75      2.79 o 
   2  -6   8      131.23      122.82      4.32 o 
   3  -6   8      137.19      133.45      3.98 o 
   4  -6   8       68.66       69.51      2.76 o 
   5  -6   8       21.33       22.79      1.59 o 
   6  -6   8        9.98        9.55      1.22 o 
  -6  -5   8        8.82        7.24      1.79 o 
  -5  -5   8        2.48        3.19      1.25 o 
  -4  -5   8      175.94      167.50      7.09 o 
  -3  -5   8      394.92      387.18     12.62 o 
  -2  -5   8        2.15        0.80      0.76 o 
  -1  -5   8        4.09        7.08      0.64 o 
   0  -5   8     1013.28      974.43     15.08 o 
   1  -5   8      534.67      522.97     11.89 o 
   2  -5   8       72.19       69.45      2.53 o 
   3  -5   8       52.96       51.35      2.19 o 
   4  -5   8       51.69       52.85      2.33 o 
   5  -5   8        1.40        1.53      0.62 o 
   6  -5   8        0.00       -0.43      0.43 o 
  -6  -4   8       31.15       31.46      3.11 o 
  -5  -4   8       87.61       89.71      4.98 o 
  -4  -4   8       11.41       12.69      1.71 o 
  -3  -4   8       20.85       24.99      3.35 o 
  -2  -4   8      366.07      364.46      6.36 o 
  -1  -4   8      113.38      103.91      2.49 o 
   0  -4   8      121.52      128.20      2.83 o 
   1  -4   8        5.23        5.29      0.55 o 
   2  -4   8        0.01       -0.11      0.25 o 
   3  -4   8       79.71       77.77      2.13 o 
   4  -4   8        5.38        4.58      0.77 o 
   5  -4   8       67.58       68.49      2.74 o 
   6  -4   8      269.32      272.64     10.12 o 
  -6  -3   8       30.04       35.51      3.11 o 
  -5  -3   8      108.30      110.27      5.53 o 
  -4  -3   8       15.10       12.79      1.16 o 
  -3  -3   8      980.80      986.05     18.64 o 
  -2  -3   8      433.62      430.32      7.25 o 
  -1  -3   8      147.51      146.42      3.07 o 
   0  -3   8       19.31       18.73      0.91 o 
   1  -3   8      115.02      108.35      2.89 o 
   2  -3   8       44.51       39.54      1.39 o 
   3  -3   8      166.60      163.10      4.18 o 
   4  -3   8      164.66      169.35      3.75 o 
   5  -3   8       25.50       27.39      1.74 o 
   6  -3   8       11.58       11.93      1.27 o 
   7  -3   8       11.38       11.49      1.32 o 
  -7  -2   8        3.60        2.02      1.17 o 
  -6  -2   8       11.28       10.05      1.71 o 
  -5  -2   8      197.39      221.58      5.65 o 
  -4  -2   8       50.47       51.79      4.75 o 
  -3  -2   8      162.73      158.25      4.21 o 
  -2  -2   8      151.96      142.91      3.01 o 
  -1  -2   8      141.33      136.15      3.75 o 
   0  -2   8      438.74      428.44      7.18 o 
   1  -2   8      163.63      160.30      4.05 o 
   2  -2   8        0.45        0.86      0.36 o 
   3  -2   8       32.66       35.53      1.42 o 
   4  -2   8        1.08        1.29      0.47 o 
   5  -2   8        1.36        1.77      0.51 o 
   6  -2   8       24.05       25.39      2.26 o 
  -7  -1   8       13.27       14.48      2.10 o 
  -6  -1   8       22.69       23.78      1.91 o 
  -5  -1   8      220.67      221.22      5.60 o 
  -4  -1   8      810.29      823.45     16.82 o 
  -3  -1   8       14.26       14.14      1.12 o 
  -2  -1   8      980.96      958.08     14.68 o 
  -1  -1   8       42.86       41.22      1.35 o 
   0  -1   8      680.98      672.45     10.70 o 
   1  -1   8        0.01        0.09      0.28 o 
   2  -1   8       94.26       92.57      2.39 o 
   3  -1   8       54.51       55.00      1.83 o 
   4  -1   8      117.34      116.13      2.98 o 
   5  -1   8      166.22      159.83      3.81 o 
   6  -1   8       24.29       28.74      1.52 o 
  -7   0   8       42.84       40.20      2.14 o 
  -6   0   8      587.40      585.86     12.17 o 
  -5   0   8       19.36       18.11      1.32 o 
  -4   0   8     1868.27     1825.41     43.18 o 
  -3   0   8      236.50      225.22      6.07 o 
  -2   0   8      609.86      647.28     18.58 o 
  -1   0   8       25.87       29.62      1.16 o 
   0   0   8     1232.39     1221.29     18.54 o 
   1   0   8       51.27       46.91      1.56 o 
   2   0   8       15.33       18.53      1.02 o 
   3   0   8      190.24      185.46      3.99 o 
   4   0   8       27.24       28.88      1.37 o 
   5   0   8       12.47       14.56      1.38 o 
   6   0   8        2.10        1.69      0.59 o 
  -7   1   8       10.68       11.00      1.52 o 
  -6   1   8      133.05      126.56      4.05 o 
  -5   1   8      130.22      130.37      3.85 o 
  -4   1   8        0.31        1.81      0.90 o 
  -3   1   8      103.88      106.53      4.52 o 
  -2   1   8      196.31      206.76      5.05 o 
  -1   1   8      212.58      187.80      4.48 o 
   0   1   8      321.52      285.94      5.23 o 
   1   1   8       59.37       57.77      1.78 o 
   2   1   8       36.47       41.50      1.54 o 
   3   1   8       94.24       98.08      2.65 o 
   4   1   8      199.46      199.28      4.37 o 
   5   1   8        1.23        0.97      0.50 o 
   6   1   8        1.48        1.50      0.93 o 
  -8   2   8       49.35       55.10      2.64 o 
  -7   2   8       86.51       90.04      3.30 o 
  -6   2   8       60.93       60.70      2.50 o 
  -5   2   8        0.80       -0.11      0.35 o 
  -4   2   8        6.11        5.94      0.79 o 
  -3   2   8      135.86      125.44      3.58 o 
  -2   2   8        2.82        1.69      0.35 o 
  -1   2   8        9.29        9.14      0.69 o 
   0   2   8        0.31        2.24      0.45 o 
   1   2   8      379.43      381.56      6.75 o 
   2   2   8       29.37       28.49      1.30 o 
   3   2   8       75.26       74.98      2.29 o 
   4   2   8       93.94       97.22      2.77 o 
   5   2   8      300.48      318.69      8.40 o 
   6   2   8        3.09        3.05      1.13 o 
  -8   3   8        0.11        0.03      0.58 o 
  -7   3   8        3.75        4.13      0.82 o 
  -6   3   8      221.44      217.01      5.62 o 
  -5   3   8       36.25       41.52      1.92 o 
  -4   3   8      650.77      596.30     17.91 o 
  -3   3   8      295.75      263.86      6.17 o 
  -2   3   8      175.71      172.94      3.50 o 
  -1   3   8      456.95      480.00      8.06 o 
   0   3   8        5.69        3.96      0.55 o 
   1   3   8      227.94      231.06      4.61 o 
   2   3   8      516.95      506.11      8.74 o 
   3   3   8      783.92      796.10     13.05 o 
   4   3   8       50.32       50.12      3.08 o 
   5   3   8       85.57       82.31      3.63 o 
  -7   4   8       40.68       47.44      2.31 o 
  -6   4   8      223.12      217.82      5.64 o 
  -5   4   8      149.81      134.92      3.91 o 
  -4   4   8       63.79       57.18      2.26 o 
  -3   4   8        8.08        9.89      0.99 o 
  -2   4   8       53.01       44.88      1.46 o 
  -1   4   8      106.73       91.02      2.34 o 
   0   4   8      891.07      819.33     13.08 o 
   1   4   8       16.68       17.59      1.54 o 
   2   4   8       68.16       68.45      2.17 o 
   3   4   8       63.27       66.32      2.19 o 
   4   4   8       72.43       69.50      3.22 o 
   5   4   8        0.29        1.39      0.88 o 
  -7   5   8       38.32       37.87      2.06 o 
  -6   5   8      151.78      148.07      8.06 o 
  -5   5   8        4.07        3.49      0.71 o 
  -4   5   8      300.72      277.97      6.55 o 
  -3   5   8      114.21      106.07      4.63 o 
  -2   5   8       39.73       28.54      1.48 o 
  -1   5   8      394.32      395.08      6.99 o 
   0   5   8       39.61       41.52      1.58 o 
   1   5   8       16.98       17.80      1.08 o 
   2   5   8       40.20       35.88      1.56 o 
   3   5   8      213.59      227.33      6.47 o 
   4   5   8       37.09       44.56      2.64 o 
  -7   6   8        0.72        1.95      1.09 o 
  -6   6   8       24.62       22.35      1.53 o 
  -5   6   8       41.77       37.55      1.87 o 
  -4   6   8       79.57       78.67      2.81 o 
  -3   6   8       23.68       27.43      1.59 o 
  -2   6   8      154.86      148.64      4.24 o 
  -1   6   8      128.47      120.57      3.40 o 
   0   6   8       45.39       49.79      1.95 o 
   1   6   8       69.35       75.26      2.34 o 
   2   6   8       37.73       38.87      2.22 o 
   3   6   8       11.78       13.48      1.53 o 
  -6   7   8       25.51       28.97      2.73 o 
  -5   7   8        1.05        1.19      0.58 o 
  -4   7   8       23.66       22.01      1.48 o 
  -3   7   8       49.61       44.17      2.12 o 
  -2   7   8       22.58       25.79      1.62 o 
  -1   7   8        0.56        2.28      0.55 o 
   0   7   8       30.77       34.96      1.56 o 
   1   7   8       13.94       15.94      1.47 o 
   2   7   8        5.30        5.67      1.05 o 
   3   7   8       51.93       51.63      4.36 o 
  -6   8   8       13.33       15.65      2.10 o 
  -5   8   8        5.62        7.55      1.48 o 
  -4   8   8       37.59       36.26      2.92 o 
  -3   8   8        7.76        8.77      1.07 o 
  -2   8   8        0.21        0.81      0.63 o 
  -1   8   8      158.12      160.73      4.73 o 
   0   8   8      106.31      121.45      4.14 o 
   1   8   8        8.21        8.59      1.22 o 
  -5   9   8        4.47        3.35      1.25 o 
  -4   9   8       26.58       31.15      2.80 o 
  -3   9   8      117.90      127.71      4.05 o 
  -2   9   8      256.10      285.80      7.09 o 
  -1   9   8        2.80        5.11      0.95 o 
   0   9   8        6.19        5.39      1.02 o 
  -1  -9   9      210.68      234.79      9.50 o 
   0  -9   9      107.47      102.56      5.61 o 
   1  -9   9       88.04       81.14      4.98 o 
   2  -9   9       79.27       79.22      3.97 o 
   3  -9   9       29.37       27.02      1.81 o 
   4  -9   9        1.17        0.12      0.74 o 
  -3  -8   9      214.78      227.31      9.03 o 
  -2  -8   9       31.91       31.07      2.80 o 
  -1  -8   9      171.71      155.20      6.93 o 
   0  -8   9       74.57       69.93      4.36 o 
   1  -8   9       58.26       51.77      2.32 o 
   2  -8   9        5.62        4.59      0.84 o 
   3  -8   9      124.86      122.83      5.68 o 
   4  -8   9       22.44       20.77      1.61 o 
   5  -8   9       33.16       38.19      4.09 o 
  -4  -7   9        5.61        5.30      1.48 o 
  -3  -7   9       18.55       16.98      2.18 o 
  -2  -7   9       23.66       16.97      1.40 o 
  -1  -7   9        0.00        0.55      0.54 o 
   0  -7   9       86.20       76.04      5.22 o 
   1  -7   9        8.43        7.62      1.21 o 
   2  -7   9       23.88       19.03      1.36 o 
   3  -7   9        9.99        9.49      1.12 o 
   4  -7   9      274.27      266.58      6.90 o 
   5  -7   9      289.56      291.32      7.47 o 
  -4  -6   9        6.67        9.42      1.79 o 
  -3  -6   9       47.36       53.11      3.58 o 
  -2  -6   9       87.28       81.86      2.97 o 
  -1  -6   9      349.63      340.16     12.23 o 
   0  -6   9       10.38       16.55      1.25 o 
   1  -6   9        0.59        1.53      0.54 o 
   2  -6   9      513.81      493.77     10.54 o 
   3  -6   9       51.93       48.34      3.39 o 
   4  -6   9       36.06       33.52      1.94 o 
   5  -6   9        1.50        2.09      0.75 o 
   6  -6   9        3.77        4.77      1.01 o 
  -5  -5   9       16.09       14.09      2.10 o 
  -4  -5   9       22.40       22.74      2.41 o 
  -3  -5   9       49.83       54.12      3.50 o 
  -2  -5   9       31.76       32.97      1.38 o 
  -1  -5   9      485.40      483.19      8.25 o 
   0  -5   9      189.75      184.67      3.86 o 
   1  -5   9      117.31      118.19      6.09 o 
   2  -5   9       34.84       36.01      1.84 o 
   3  -5   9       33.24       32.42      1.78 o 
   4  -5   9        2.00        1.27      0.58 o 
   5  -5   9       55.04       55.64      2.59 o 
   6  -5   9       16.68       17.15      1.75 o 
  -6  -4   9       78.31       81.07      5.14 o 
  -5  -4   9       10.68       13.39      1.95 o 
  -4  -4   9       17.65       18.77      2.10 o 
  -3  -4   9       46.31       47.09      2.09 o 
  -2  -4   9       83.75       88.10      2.35 o 
  -1  -4   9      359.08      372.02      6.56 o 
   0  -4   9       26.74       28.10      1.41 o 
   1  -4   9       20.30       23.11      1.09 o 
   2  -4   9       31.12       29.69      1.28 o 
   3  -4   9       37.54       34.50      1.81 o 
   4  -4   9       48.10       47.46      2.23 o 
   5  -4   9      164.29      173.71      5.04 o 
   6  -4   9       25.15       26.54      1.79 o 
  -6  -3   9        4.28        5.68      1.56 o 
  -5  -3   9        0.26        0.86      0.86 o 
  -4  -3   9       68.88       74.76      5.72 o 
  -3  -3   9      127.01      133.36      3.88 o 
  -2  -3   9        0.03       -0.01      0.33 o 
  -1  -3   9      421.82      393.24      6.82 o 
   0  -3   9      994.02      950.47     14.79 o 
   1  -3   9        9.16        6.61      0.63 o 
   2  -3   9       49.44       52.63      1.77 o 
   3  -3   9       12.99       13.86      1.13 o 
   4  -3   9       96.18       99.52      3.47 o 
   5  -3   9        1.13        2.51      0.75 o 
   6  -3   9       11.01       11.08      1.32 o 
  -6  -2   9       30.20       33.95      3.04 o 
  -5  -2   9       14.17       16.45      2.22 o 
  -4  -2   9       20.99       25.70      3.54 o 
  -3  -2   9      337.22      349.49     10.82 o 
  -2  -2   9     1127.60     1134.85     30.63 o 
  -1  -2   9        0.10        0.76      0.39 o 
   0  -2   9     1219.54     1177.60     18.00 o 
   1  -2   9        4.94        5.33      0.58 o 
   2  -2   9      892.79      862.41     13.73 o 
   3  -2   9       15.04       15.05      1.03 o 
   4  -2   9      175.85      179.87      4.06 o 
   5  -2   9       30.63       33.27      1.98 o 
   6  -2   9       59.62       64.34      4.01 o 
  -7  -1   9       54.76       50.93      3.89 o 
  -6  -1   9       20.80       22.92      1.67 o 
  -5  -1   9        0.02        0.36      0.50 o 
  -4  -1   9      136.49      141.94      8.96 o 
  -3  -1   9        3.39        2.57      0.66 o 
  -2  -1   9     1136.98     1088.46     20.44 o 
  -1  -1   9      168.67      153.60      4.01 o 
   0  -1   9       95.25       91.65     10.05 o 
   1  -1   9        5.91        5.78      0.63 o 
   2  -1   9      183.20      187.43      4.00 o 
   3  -1   9       94.21       97.52      2.66 o 
   4  -1   9       16.07       17.16      1.15 o 
   5  -1   9      113.36      121.09      3.29 o 
   6  -1   9       55.53       63.80      2.86 o 
  -7   0   9       59.58       67.69      2.94 o 
  -6   0   9       10.11        8.14      1.48 o 
  -5   0   9        0.14        0.48      0.52 o 
  -4   0   9        0.89        0.02      0.55 o 
  -3   0   9      419.56      411.39     11.95 o 
  -2   0   9      491.15      484.76     14.09 o 
  -1   0   9        0.23        0.57      0.35 o 
   0   0   9       30.45       29.82      1.69 o 
   1   0   9      430.06      397.50      7.04 o 
   2   0   9      116.79      114.95      2.90 o 
   3   0   9        0.67        2.36      0.69 o 
   4   0   9        0.86        0.48      0.45 o 
   5   0   9       53.59       55.59      2.14 o 
   6   0   9       32.82       30.67      1.85 o 
  -7   1   9       60.44       63.32      2.80 o 
  -6   1   9       21.62       24.20      1.62 o 
  -5   1   9       47.33       48.08      2.23 o 
  -4   1   9        0.15        0.00      0.39 o 
  -3   1   9        0.18        0.42      0.82 o 
  -2   1   9      163.17      139.63      5.61 o 
  -1   1   9      132.66      121.36      3.39 o 
   0   1   9       52.95       46.82      1.61 o 
   1   1   9       14.72       13.20      0.91 o 
   2   1   9        9.29       10.17      1.31 o 
   3   1   9      270.85      267.08      5.41 o 
   4   1   9       11.81       11.08      1.25 o 
   5   1   9       64.05       57.50      2.18 o 
  -7   2   9        0.64       -0.12      0.55 o 
  -6   2   9       43.62       41.23      2.12 o 
  -5   2   9       16.51       16.65      1.32 o 
  -4   2   9      368.29      344.17      7.79 o 
  -3   2   9       17.38       19.17      1.35 o 
  -2   2   9     1249.66     1200.25     31.15 o 
  -1   2   9      212.71      186.41      3.84 o 
   0   2   9       72.77       70.06      2.06 o 
   1   2   9       54.77       57.75      1.91 o 
   2   2   9       74.10       64.96      2.12 o 
   3   2   9       14.84       16.88      1.12 o 
   4   2   9      283.35      291.09      5.99 o 
   5   2   9      117.98      123.45      4.60 o 
  -7   3   9        0.43        1.37      0.69 o 
  -6   3   9        0.02        0.82      0.58 o 
  -5   3   9      110.89      104.19      3.44 o 
  -4   3   9       14.31       13.76      1.18 o 
  -3   3   9      135.44      126.77      3.77 o 
  -2   3   9      669.13      600.45     12.25 o 
  -1   3   9       11.88       10.10      0.86 o 
   0   3   9       49.36       42.53      1.58 o 
   1   3   9      435.42      405.00      7.32 o 
   2   3   9      227.37      221.16      4.72 o 
   3   3   9       86.02       79.74      2.52 o 
   4   3   9       42.28       47.60      2.64 o 
   5   3   9        7.18        5.93      1.21 o 
  -7   4   9      164.47      177.54      7.90 o 
  -6   4   9        1.77        0.59      0.58 o 
  -5   4   9        3.70        6.97      1.21 o 
  -4   4   9      144.55      120.76      3.71 o 
  -3   4   9       31.76       26.18      1.87 o 
  -2   4   9      107.67       88.61      3.06 o 
  -1   4   9       33.51       28.72      1.75 o 
   0   4   9        9.74        6.57      0.74 o 
   1   4   9       17.21       20.19      1.20 o 
   2   4   9       16.88       16.95      1.13 o 
   3   4   9        9.94        9.85      1.29 o 
   4   4   9       28.32       31.73      2.26 o 
  -7   5   9        0.28        1.72      0.74 o 
  -6   5   9        0.57        2.49      1.09 o 
  -5   5   9        6.90        6.18      0.90 o 
  -4   5   9        8.25        6.02      0.85 o 
  -3   5   9      183.89      170.78      4.74 o 
  -2   5   9      234.03      230.56      5.84 o 
  -1   5   9        3.57        5.98      1.45 o 
   0   5   9       55.01       54.49      1.93 o 
   1   5   9      154.95      151.76      3.67 o 
   2   5   9       10.24       11.26      1.29 o 
   3   5   9       14.00       16.11      1.62 o 
  -6   6   9       41.91       43.45      2.19 o 
  -5   6   9       18.95       18.29      1.42 o 
  -4   6   9        0.81        0.97      0.58 o 
  -3   6   9       64.60       67.24      2.70 o 
  -2   6   9      183.63      161.73      4.65 o 
  -1   6   9        0.60        1.22      0.47 o 
   0   6   9        2.12        4.94      0.71 o 
   1   6   9       75.70       79.04      2.73 o 
   2   6   9       27.58       36.25      2.28 o 
   3   6   9        8.39        9.28      1.40 o 
  -6   7   9        1.08        0.93      1.01 o 
  -5   7   9       18.27       19.85      2.84 o 
  -4   7   9        0.03       -0.22      0.47 o 
  -3   7   9        1.14        1.43      0.97 o 
  -2   7   9        1.98        1.28      0.63 o 
  -1   7   9        6.12        5.55      0.74 o 
   0   7   9        0.67        0.55      0.49 o 
   1   7   9      101.48      112.01      4.11 o 
   2   7   9      124.37      142.13      5.00 o 
  -5   8   9        2.14        2.49      1.17 o 
  -4   8   9       18.87       20.53      1.57 o 
  -3   8   9       45.96       40.77      2.17 o 
  -2   8   9       75.26       74.60      3.06 o 
  -1   8   9      178.13      193.65      7.36 o 
   0   8   9       60.41       73.41      5.33 o 
  -3   9   9       53.52       65.01      2.84 o 
  -2   9   9       26.44       27.33      2.73 o 
   0  -9  10        7.93        9.97      1.95 o 
   1  -9  10       24.79       22.51      2.80 o 
   2  -9  10       32.64       28.79      4.09 o 
  -1  -8  10       22.77       20.95      2.41 o 
   0  -8  10        0.16        0.23      0.86 o 
   1  -8  10        4.09        3.59      0.82 o 
   2  -8  10       20.71       19.12      1.53 o 
   3  -8  10       26.59       26.19      4.36 o 
  -3  -7  10        0.64        2.80      1.25 o 
  -2  -7  10       23.85       30.68      2.65 o 
  -1  -7  10       46.79       47.03      3.35 o 
   0  -7  10       87.66       84.01      3.06 o 
   1  -7  10       56.12       54.23      2.46 o 
   2  -7  10       12.27       14.20      1.32 o 
   3  -7  10       51.69       52.84      3.35 o 
   4  -7  10      139.53      141.00      4.60 o 
  -4  -6  10        0.79       -0.31      0.70 o 
  -3  -6  10        9.72        7.55      1.56 o 
  -2  -6  10       29.67       35.12      2.73 o 
  -1  -6  10       81.49       89.51      2.51 o 
   0  -6  10      180.88      178.99      4.94 o 
   1  -6  10      289.75      274.61      7.51 o 
   2  -6  10        0.36        0.27      0.47 o 
   3  -6  10      128.72      125.43      6.93 o 
   4  -6  10       10.16        9.90      1.20 o 
   5  -6  10        5.24        5.95      1.05 o 
  -4  -5  10      162.29      187.83      8.10 o 
  -3  -5  10        1.92        1.56      0.86 o 
  -2  -5  10        9.09        9.23      1.25 o 
  -1  -5  10       52.47       52.50      1.81 o 
   0  -5  10       73.64       80.27      2.29 o 
   1  -5  10       49.20       49.93      1.74 o 
   2  -5  10       18.25       19.66      1.42 o 
   3  -5  10       10.55       10.41      1.13 o 
   4  -5  10      136.53      142.48      4.50 o 
   5  -5  10       42.62       45.39      2.43 o 
  -5  -4  10       28.34       31.23      3.04 o 
  -4  -4  10       49.22       46.65      3.43 o 
  -3  -4  10       26.94       29.15      1.70 o 
  -2  -4  10       39.37       45.82      2.06 o 
  -1  -4  10       15.48       17.43      1.00 o 
   0  -4  10       22.76       19.17      1.78 o 
   1  -4  10      386.48      370.41      8.91 o 
   2  -4  10      785.45      790.94     20.32 o 
   3  -4  10        8.01        7.94      1.44 o 
   4  -4  10      283.19      281.87      7.11 o 
   5  -4  10       26.52       28.29      1.87 o 
  -6  -3  10       57.94       55.13      4.13 o 
  -5  -3  10        0.52        2.41      1.17 o 
  -4  -3  10        8.95       11.96      1.24 o 
  -3  -3  10      129.17      124.46      3.85 o 
  -2  -3  10        0.02        0.30      0.45 o 
  -1  -3  10      110.85      107.59      5.46 o 
   0  -3  10      846.42      805.20     12.88 o 
   1  -3  10        8.95        8.67      0.99 o 
   2  -3  10      522.71      500.02      8.61 o 
   3  -3  10       12.28       12.41      0.94 o 
   4  -3  10      245.11      254.25      8.96 o 
   5  -3  10        0.00        0.32      0.61 o 
  -6  -2  10       59.01       58.33      4.21 o 
  -5  -2  10      112.61      113.19      3.85 o 
  -4  -2  10       18.67       18.49      1.46 o 
  -3  -2  10       73.93       79.82      2.92 o 
  -2  -2  10       38.07       40.10      3.66 o 
  -1  -2  10       43.37       50.37      2.76 o 
   0  -2  10       35.18       34.05      2.03 o 
   1  -2  10      317.09      301.07      9.77 o 
   2  -2  10       51.77       50.07      2.22 o 
   3  -2  10       50.54       50.58      1.97 o 
   4  -2  10        1.43        1.89      0.71 o 
   5  -2  10      239.79      247.00      7.24 o 
  -6  -1  10        9.42       10.79      1.29 o 
  -5  -1  10        6.32        5.55      0.96 o 
  -4  -1  10       20.31       17.84      1.40 o 
  -3  -1  10       84.08       74.97      2.84 o 
  -2  -1  10       23.43       20.28      1.40 o 
  -1  -1  10      176.43      166.77      3.57 o 
   0  -1  10      329.08      319.67     10.36 o 
   1  -1  10        1.56        2.52      0.52 o 
   2  -1  10       70.87       65.17      2.12 o 
   3  -1  10      151.21      152.25      3.69 o 
   4  -1  10        0.94        1.33      0.55 o 
   5  -1  10        1.93        2.23      0.70 o 
  -6   0  10        9.84        7.47      1.13 o 
  -5   0  10      125.30      127.89      4.13 o 
  -4   0  10       95.35       97.21      4.48 o 
  -3   0  10        3.30        4.27      0.80 o 
  -2   0  10      160.17      150.84      4.30 o 
  -1   0  10       69.15       61.19      2.84 o 
   0   0  10      957.56      894.90     15.82 o 
   1   0  10        3.81        4.61      0.95 o 
   2   0  10      198.02      189.52      4.22 o 
   3   0  10       20.24       22.50      1.47 o 
   4   0  10       21.02       19.78      1.29 o 
   5   0  10       23.17       25.36      1.50 o 
  -6   1  10       31.45       32.34      1.95 o 
  -5   1  10        0.24        4.72      3.04 o 
  -4   1  10       20.25       15.74      1.32 o 
  -3   1  10       32.13       24.26      1.54 o 
  -2   1  10        0.16        0.27      0.45 o 
  -1   1  10      107.96       94.70      2.96 o 
   0   1  10      105.51      103.16      2.71 o 
   1   1  10      180.17      179.18      4.00 o 
   2   1  10      201.39      190.55      6.10 o 
   3   1  10        8.01        6.16      0.78 o 
   4   1  10       75.51       74.84      2.56 o 
   5   1  10      138.30      143.55      3.88 o 
  -7   2  10       44.13       41.39      2.31 o 
  -6   2  10        0.19        0.21      0.54 o 
  -5   2  10       10.83        8.83      1.06 o 
  -4   2  10      107.62       99.18      3.38 o 
  -3   2  10      240.74      222.99      5.78 o 
  -2   2  10        1.55        0.25      0.41 o 
  -1   2  10       30.03       33.55      2.07 o 
   0   2  10      725.32      655.26     10.92 o 
   1   2  10       50.83       48.45      1.84 o 
   2   2  10       25.51       21.78      1.27 o 
   3   2  10       40.76       42.09      2.82 o 
   4   2  10       15.64       18.87      1.33 o 
  -6   3  10       24.00       21.18      1.57 o 
  -5   3  10       86.16       81.53      4.28 o 
  -4   3  10       26.68       38.31      1.98 o 
  -3   3  10       11.49       15.19      1.29 o 
  -2   3  10        1.82        0.69      0.52 o 
  -1   3  10       34.30       25.21      1.67 o 
   0   3  10       15.63       17.56      1.33 o 
   1   3  10      101.11       92.29      2.67 o 
   2   3  10        8.60        9.03      0.92 o 
   3   3  10        2.06        1.12      0.55 o 
   4   3  10       14.17       15.25      1.65 o 
  -6   4  10       38.78       47.81      3.27 o 
  -5   4  10       17.34       21.61      1.54 o 
  -4   4  10       17.90       18.40      1.40 o 
  -3   4  10       10.63       13.32      1.26 o 
  -2   4  10      113.97      108.30      3.61 o 
  -1   4  10       91.02       86.90      3.19 o 
   0   4  10       15.02       19.83      1.18 o 
   1   4  10       75.15       77.17      2.44 o 
   2   4  10       62.78       64.71      2.29 o 
   3   4  10       14.86       14.36      1.53 o 
  -6   5  10       15.67       13.77      1.48 o 
  -5   5  10       24.34       24.72      1.67 o 
  -4   5  10       90.21       96.07      3.41 o 
  -3   5  10       14.74       13.38      1.27 o 
  -2   5  10       25.29       26.45      1.73 o 
  -1   5  10       59.24       62.87      2.73 o 
   0   5  10       62.95       60.39      2.12 o 
   1   5  10       17.39       16.44      1.19 o 
   2   5  10        7.27        9.93      1.31 o 
   3   5  10       22.40       28.21      4.24 o 
  -6   6  10        4.61        7.51      1.12 o 
  -5   6  10        6.75        8.12      1.10 o 
  -4   6  10       22.14       25.59      1.73 o 
  -3   6  10        0.20        1.10      1.36 o 
  -2   6  10        4.77        5.14      0.94 o 
  -1   6  10        2.30        1.01      0.72 o 
   0   6  10        4.51        4.26      0.71 o 
   1   6  10        6.88        6.15      1.08 o 
   2   6  10        8.08        7.29      1.23 o 
  -5   7  10        5.54        9.21      1.14 o 
  -4   7  10       14.90       19.39      1.59 o 
  -3   7  10        2.47        4.52      1.32 o 
  -2   7  10      242.23      248.66      6.58 o 
  -1   7  10       61.60       61.10      2.80 o 
   0   7  10        1.79        3.93      1.17 o 
  -3   8  10       15.19       18.68      2.57 o 
  -2   8  10        3.97        6.22      1.10 o 
   0  -8  11       23.73       19.70      2.49 o 
   1  -8  11        7.13        8.63      1.15 o 
   2  -8  11       16.67       16.51      2.34 o 
  -2  -7  11       84.70      123.90      6.00 o 
   0  -7  11      234.43      242.93      6.81 o 
   1  -7  11       11.46       13.05      1.31 o 
   2  -7  11       49.23       49.75      2.45 o 
   3  -7  11       84.65       85.77      3.43 o 
  -3  -6  11        5.88        7.16      1.56 o 
  -2  -6  11      109.56      114.63      5.53 o 
  -1  -6  11        2.03        3.23      0.74 o 
   0  -6  11       39.09       35.74      1.98 o 
   1  -6  11        0.96        1.39      0.65 o 
   2  -6  11        0.08        0.01      0.54 o 
   3  -6  11        0.84        0.30      0.58 o 
   4  -6  11       10.94       10.58      1.40 o 
  -4  -5  11        0.34        0.62      1.01 o 
  -3  -5  11       96.68       96.48      5.06 o 
  -2  -5  11       31.32       30.17      1.79 o 
  -1  -5  11        0.02       -0.25      0.41 o 
   0  -5  11       72.27       69.72      3.60 o 
   1  -5  11       51.24       50.99      2.39 o 
   2  -5  11        2.48        2.02      0.72 o 
   3  -5  11       94.95       91.12      3.44 o 
   4  -5  11      355.13      356.40      9.03 o 
  -4  -4  11       45.65       50.62      3.66 o 
  -3  -4  11        4.05        7.00      1.05 o 
  -2  -4  11        2.31        2.98      2.14 o 
  -1  -4  11      259.57      248.92      6.14 o 
   0  -4  11      108.94      104.27      2.78 o 
   1  -4  11        1.17        0.65      0.40 o 
   2  -4  11       95.75       90.81      5.68 o 
   3  -4  11       33.31       35.84      2.04 o 
   4  -4  11       20.81       18.10      1.56 o 
  -5  -3  11      164.76      191.49      8.25 o 
  -4  -3  11       95.83      102.23      3.66 o 
  -3  -3  11        0.13        0.26      0.49 o 
  -2  -3  11       18.80       24.29      1.57 o 
  -1  -3  11        3.03        2.06      0.62 o 
   0  -3  11       33.95       31.51      1.39 o 
   1  -3  11        2.57        3.36      1.07 o 
   2  -3  11       10.39       10.96      1.35 o 
   3  -3  11      104.57      101.41      3.58 o 
   4  -3  11       35.52       37.07      2.12 o 
  -5  -2  11        7.66        8.15      2.41 o 
  -4  -2  11      118.32      133.93      4.32 o 
  -3  -2  11        2.04        2.13      0.70 o 
  -2  -2  11        6.82        3.78      0.75 o 
  -1  -2  11      133.20      127.43      3.88 o 
   0  -2  11      245.01      239.37      6.86 o 
   1  -2  11       34.98       34.32      1.48 o 
   2  -2  11        0.90        0.64      0.52 o 
   3  -2  11       38.85       39.48      2.05 o 
   4  -2  11      160.44      178.16      4.42 o 
  -6  -1  11       55.21       60.42      2.92 o 
  -5  -1  11       79.09       77.60      3.19 o 
  -4  -1  11       42.94       41.57      2.20 o 
  -3  -1  11       56.24       57.37      2.50 o 
  -2  -1  11       35.57       32.33      1.81 o 
  -1  -1  11        0.05        0.27      0.50 o 
   0  -1  11        0.44        0.17      0.36 o 
   1  -1  11      164.08      144.41      3.49 o 
   2  -1  11      207.09      198.75      4.43 o 
   3  -1  11       11.80       11.58      1.03 o 
   4  -1  11       16.69       16.15      1.25 o 
  -6   0  11      124.70      132.95      7.40 o 
  -5   0  11       49.22       57.34      2.70 o 
  -4   0  11        2.39        2.19      0.71 o 
  -3   0  11       10.10        7.04      0.99 o 
  -2   0  11        5.18        4.75      1.05 o 
  -1   0  11       45.57       39.61      4.01 o 
   0   0  11       77.77       76.36      2.30 o 
   1   0  11      147.24      136.66      3.40 o 
   2   0  11       11.55        8.59      1.04 o 
   3   0  11       39.70       41.28      1.85 o 
   4   0  11      133.53      144.68      3.88 o 
  -6   1  11        1.41        1.52      0.78 o 
  -5   1  11       12.79       10.18      1.64 o 
  -4   1  11       17.15       18.87      2.06 o 
  -3   1  11        2.80        3.23      0.75 o 
  -2   1  11       83.07       68.63      2.78 o 
  -1   1  11       74.11       66.64      2.70 o 
   0   1  11       71.44       85.43      3.50 o 
   1   1  11       75.37       78.32      2.45 o 
   2   1  11       99.42       99.10      2.91 o 
   3   1  11       59.02       59.71      2.24 o 
   4   1  11        0.41       -0.02      0.51 o 
  -6   2  11       17.97       20.56      1.68 o 
  -5   2  11       32.23       29.09      1.89 o 
  -4   2  11        5.56        4.00      0.86 o 
  -3   2  11       36.75       44.31      3.27 o 
  -2   2  11      100.74      115.17      5.53 o 
  -1   2  11        6.79        7.74      1.03 o 
   0   2  11        8.64        6.18      0.76 o 
   1   2  11       23.94       22.14      1.30 o 
   2   2  11        0.32       -0.27      0.42 o 
   3   2  11       31.31       29.95      1.61 o 
  -6   3  11       11.28        9.15      1.40 o 
  -5   3  11      105.78      120.16      4.05 o 
  -4   3  11       24.51       26.44      1.75 o 
  -3   3  11        3.58        2.50      0.74 o 
  -2   3  11       28.73       23.03      1.65 o 
  -1   3  11       35.29       37.22      2.06 o 
   0   3  11       72.88       78.95      2.47 o 
   1   3  11       40.49       40.16      1.77 o 
   2   3  11        9.04       10.00      0.99 o 
   3   3  11       31.37       37.28      1.84 o 
  -5   4  11       12.64       12.36      1.64 o 
  -4   4  11       40.65       37.33      2.09 o 
  -3   4  11       56.87       58.06      2.64 o 
  -2   4  11       75.49       76.87      3.11 o 
  -1   4  11        8.33        7.53      1.10 o 
   0   4  11       70.13       73.40      2.43 o 
   1   4  11       52.59       53.45      2.09 o 
   2   4  11        5.17        7.20      0.93 o 
  -5   5  11       89.11       88.95      3.44 o 
  -4   5  11        0.04       -0.12      0.74 o 
  -3   5  11        1.18        3.89      1.40 o 
  -2   5  11       10.61       12.84      1.35 o 
  -1   5  11        6.28        5.15      1.02 o 
   0   5  11       43.92       46.07      1.91 o 
   1   5  11       13.11       12.73      1.12 o 
  -4   6  11        0.52        0.28      0.60 o 
  -3   6  11        0.09       -0.32      0.54 o 
  -2   6  11       17.37       20.15      1.67 o 
  -1   6  11       59.76       55.81      3.47 o 
   0   6  11      184.71      205.06      5.94 o 
  -3   7  11        0.82        0.42      0.82 o 
  -2   7  11       64.43       70.02      3.11 o 
  -1  -6  12       35.83       33.17      2.80 o 
   0  -6  12       71.63       75.67      4.94 o 
   1  -6  12        1.54        0.92      0.65 o 
   2  -6  12        6.55        6.57      1.36 o 
  -3  -5  12        1.80        2.49      1.17 o 
  -2  -5  12       21.92       23.86      2.76 o 
  -1  -5  12      121.71      136.05      4.24 o 
   0  -5  12      113.66      112.44      3.04 o 
   1  -5  12       20.29       20.05      1.62 o 
   2  -5  12       35.09       32.90      2.01 o 
   3  -5  12       17.34       15.75      1.54 o 
  -3  -4  12      107.05      121.94      4.13 o 
  -2  -4  12      168.28      190.02      5.40 o 
  -1  -4  12        2.76        3.02      0.74 o 
   0  -4  12       69.22       80.00      2.79 o 
   1  -4  12        5.23        5.69      0.73 o 
   2  -4  12        3.16        5.26      1.09 o 
   3  -4  12        8.39        8.78      1.18 o 
  -4  -3  12       91.20      109.30      3.96 o 
  -3  -3  12        3.28        3.66      0.88 o 
  -2  -3  12       74.42       80.66      3.08 o 
  -1  -3  12       18.93       16.53      1.40 o 
   0  -3  12       60.97       57.53      2.27 o 
   1  -3  12       93.18       93.97      2.86 o 
   2  -3  12       78.06       84.28      4.87 o 
   3  -3  12        0.46        0.08      0.55 o 
  -4  -2  12        4.46        4.97      0.99 o 
  -3  -2  12      100.05       88.89      3.36 o 
  -2  -2  12       56.02       59.08      2.61 o 
  -1  -2  12       27.97       28.13      1.76 o 
   0  -2  12       69.43       66.70      2.16 o 
   1  -2  12        0.58        0.40      0.43 o 
   2  -2  12       12.90       13.63      1.05 o 
   3  -2  12      112.52      119.91      4.02 o 
  -5  -1  12      162.58      173.95      8.80 o 
  -4  -1  12       55.79       59.18      2.78 o 
  -3  -1  12       13.22       14.20      1.37 o 
  -2  -1  12        0.03       -0.11      0.45 o 
  -1  -1  12        3.27        1.01      0.93 o 
   0  -1  12        0.71        1.67      0.49 o 
   1  -1  12        2.18        2.05      0.69 o 
   2  -1  12       16.03       13.72      1.09 o 
   3  -1  12       11.16       11.63      1.09 o 
  -5   0  12        2.02        1.72      0.76 o 
  -4   0  12        7.07        8.74      2.34 o 
  -3   0  12       31.37       33.64      2.00 o 
  -2   0  12       39.50       39.25      2.12 o 
  -1   0  12        4.65        2.60      0.73 o 
   0   0  12       32.52       28.95      2.22 o 
   1   0  12       93.14       98.18      2.88 o 
   2   0  12       70.91       83.25      2.70 o 
   3   0  12       17.15       21.51      1.86 o 
  -5   1  12       75.10       83.65      3.44 o 
  -4   1  12       17.01       19.42      1.59 o 
  -3   1  12        4.77        3.05      0.86 o 
  -2   1  12        1.57        1.67      0.65 o 
  -1   1  12       59.64       68.86      2.91 o 
   0   1  12      149.12      160.55      4.85 o 
   1   1  12        3.79        4.66      0.74 o 
   2   1  12        1.69        1.70      0.62 o 
   3   1  12        4.69        4.20      0.81 o 
  -5   2  12       41.31       42.54      5.18 o 
  -4   2  12        1.39        1.46      0.82 o 
  -3   2  12       52.10       56.38      2.67 o 
  -2   2  12        0.14        0.60      0.58 o 
  -1   2  12        5.15        4.13      0.88 o 
   0   2  12        2.95        1.25      0.74 o 
   1   2  12      104.33      107.26      3.48 o 
   2   2  12       24.97       32.34      1.70 o 
  -5   3  12        1.15        1.39      1.28 o 
  -4   3  12        2.05        1.40      0.69 o 
  -3   3  12        8.70       10.11      1.25 o 
  -2   3  12      126.24      127.83      4.27 o 
  -1   3  12       57.71       57.09      2.73 o 
   0   3  12       17.18       20.03      1.75 o 
   1   3  12       53.39       56.99      2.21 o 
   2   3  12       18.38       22.48      1.47 o 
  -4   4  12      175.96      194.53      5.70 o 
  -3   4  12       30.51       29.14      1.98 o 
  -2   4  12       11.93       14.53      1.46 o 
  -1   4  12        0.09        2.10      0.90 o 
   0   4  12       18.36       21.67      1.76 o 
   1   4  12        7.15        8.77      0.99 o 
  -3   5  12       10.01       12.32      1.45 o 
  -2   5  12       13.71       10.34      1.32 o 
  -1   5  12       10.43       11.58      1.40 o 
   0   5  12        5.55        7.06      1.18 o 
   0  -5  13      106.29      121.56      5.92 o 
  -2  -4  13        7.12        9.64      1.25 o 
  -1  -4  13        1.13        0.55      0.62 o 
   0  -4  13       53.20       57.39      2.61 o 
   1  -4  13       63.98       57.88      3.89 o 
  -3  -3  13        0.30        0.36      0.63 o 
  -2  -3  13        0.15       -0.16      0.50 o 
  -1  -3  13      115.05      115.36      3.95 o 
   0  -3  13      115.95      122.31      4.04 o 
   1  -3  13        8.92       10.33      0.96 o 
   2  -3  13       19.02       18.61      1.71 o 
  -3  -2  13       70.92       74.28      3.16 o 
  -2  -2  13       28.03       28.98      1.88 o 
  -1  -2  13       27.33       23.80      2.06 o 
   0  -2  13        0.35        0.59      0.78 o 
   1  -2  13       27.11       25.49      1.39 o 
   2  -2  13        0.27        0.11      0.45 o 
  -3  -1  13        2.23        3.12      0.84 o 
  -2  -1  13       31.72       33.51      2.38 o 
  -1  -1  13       13.52       14.42      1.40 o 
   0  -1  13       52.89       57.77      2.67 o 
   1  -1  13       12.79       10.02      0.95 o 
   2  -1  13        0.19        0.47      0.63 o 
  -4   0  13       11.69       11.17      1.37 o 
  -3   0  13        5.12        4.51      0.97 o 
  -2   0  13       28.77       33.47      2.06 o 
  -1   0  13        4.33        2.65      1.36 o 
   0   0  13       31.34       30.16      1.95 o 
   1   0  13       45.82       55.05      2.16 o 
   2   0  13       29.63       34.91      1.78 o 
  -4   1  13      224.33      248.34      6.85 o 
  -3   1  13       14.59       15.82      1.55 o 
  -2   1  13       12.89       13.86      1.40 o 
  -1   1  13       15.42       17.87      1.59 o 
   0   1  13       14.46       16.32      1.51 o 
   1   1  13       10.44       10.76      1.35 o 
  -3   2  13       11.67       14.79      1.52 o 
  -2   2  13        1.19        0.46      0.63 o 
  -1   2  13        3.03        5.01      0.99 o 
   0   2  13      206.04      215.09      6.16 o 
   1   2  13       72.13       71.89      3.19 o 
  -3   3  13       25.18       25.12      1.92 o 
  -2   3  13       61.57       71.16      3.19 o 
  -1   3  13        0.51        0.88      0.73 o 
   0   3  13        4.09        2.90      0.93 o 
                                                 
